# Supplementary material for: Genomic and Functional Characterization of the Calcite-Precipitating Bacterium Bacillus paralicheniformis ITBMC36: A Promising Agent for Self-Healing Concrete
Source: Microorganisms. 2026 Jun 30;14(7):1437. doi: 10.3390/microorganisms14071437 (PMC13414356; doi:10.3390/microorganisms14071437)
Supplement: Supplementary file 1 [file microorganisms-14-01437-s001.zip]

Archive with 4 entries (3 files):
- Supplementary Tables/
- Supplementary Tables/Table S2_MICP_related genes.xlsx
- Supplementary Tables/TableS1_Baktaannotation.tsv
- Supplementary Tables/Table_S3_BLAST_validation.xlsx
