# Supplementary material for: Genomic and Functional Characterization of the Calcite-Precipitating Bacterium Bacillus paralicheniformis ITBMC36: A Promising Agent for Self-Healing Concrete
Source: Microorganisms. 2026 Jun 30;14(7):1437. doi: 10.3390/microorganisms14071437 (PMC13414356; doi:10.3390/microorganisms14071437)
Supplement: Supplementary file 1 [file microorganisms-14-01437-s001.zip › Supplementary Tables/Table S2_MICP_related genes.xlsx]

## Sheet: Summary
module	n_entries
Sporulation_germination	134
Alkaline_phosphatase_phosphate_release	35
Oxidative_stress_defense	35
Nickel_transport_homeostasis	22
Biofilm_regulation_signaling	21
EPS_biofilm_matrix_scaffold	17
Osmoprotection_desiccation_tolerance	14
pH_homeostasis_alkali_tolerance	13
Urease_urea_metabolism	9
PGA_poly_gamma_glutamate	7
Calcium_ion_handling	5
Carbonic_anhydrase	5

## Sheet: KeyGenes
module	locus_tag	Preferred_name	Description	KEGG_ko	EC	PFAMs	Jump
Alkaline_phosphatase_phosphate_release	GMDLPC_01296	appA	COG0747 ABC-type dipeptide transport system, periplasmic component	ko:K02035	-	SBP_bac_5	Filter in All_MICP_entries
Alkaline_phosphatase_phosphate_release	GMDLPC_02669	phoB	Belongs to the alkaline phosphatase family	ko:K01077	3.1.3.1	Alk_phosphatase,Cu_amine_oxidN1	Filter in All_MICP_entries
Alkaline_phosphatase_phosphate_release	GMDLPC_00302	phoD	COG3540 Phosphodiesterase alkaline phosphatase D	ko:K01113	3.1.3.1	PhoD,PhoD_N	Filter in All_MICP_entries
Biofilm_regulation_signaling	GMDLPC_00055	abrB	COG2002 Regulators of stationary sporulation gene expression	ko:K06284	-	MazE_antitoxin	Filter in All_MICP_entries
Biofilm_regulation_signaling	GMDLPC_01706	abrB	of stationary sporulation gene expression	ko:K06284	-	MazE_antitoxin	Filter in All_MICP_entries
Biofilm_regulation_signaling	GMDLPC_01877	codY	DNA-binding protein that represses the expression of many genes that are induced as cells make the transition from rapid exponential growth to stationary phase. It is a GTP-binding protein that senses the intracellular GTP concentration as an indicator of nutritional limitations. At low GTP concentration it no longer binds GTP and stop to act as a transcriptional repressor	ko:K03706	-	CodY,HTH_CodY	Filter in All_MICP_entries
Biofilm_regulation_signaling	GMDLPC_03507	comA	COG2197 Response regulator containing a CheY-like receiver domain and an HTH DNA-binding domain	ko:K07691	-	GerE,Response_reg	Filter in All_MICP_entries
Biofilm_regulation_signaling	GMDLPC_04149	comA	COG2197 Response regulator containing a CheY-like receiver domain and an HTH DNA-binding domain	ko:K07691	-	GerE,Response_reg	Filter in All_MICP_entries
Biofilm_regulation_signaling	GMDLPC_03508	comP	Histidine kinase	ko:K07680	2.7.13.3	HATPase_c,HisKA_3,PAS_3	Filter in All_MICP_entries
Biofilm_regulation_signaling	GMDLPC_03896	degS	Member of the two-component regulatory system DegS DegU, which plays an important role in the transition growth phase	ko:K07777	2.7.13.3	DegS,HATPase_c,HisKA_3	Filter in All_MICP_entries
Biofilm_regulation_signaling	GMDLPC_03895	degU	COG2197 Response regulator containing a CheY-like receiver domain and an HTH DNA-binding domain	ko:K02479,ko:K07692	-	GerE,Response_reg	Filter in All_MICP_entries
Biofilm_regulation_signaling	GMDLPC_02738	sinI	Anti-repressor SinI	ko:K06372	-	SinI	Filter in All_MICP_entries
Biofilm_regulation_signaling	GMDLPC_02739	sinR	transcriptional	ko:K19449	-	HTH_3,SinI	Filter in All_MICP_entries
Calcium_ion_handling	GMDLPC_00875	cax	COG0387 Ca2 H antiporter	ko:K07300	-	Na_Ca_ex	Filter in All_MICP_entries
Calcium_ion_handling	GMDLPC_01575	mgtE	Acts as a magnesium transporter	ko:K06213	-	CBS,MgtE,MgtE_N	Filter in All_MICP_entries
Carbonic_anhydrase	GMDLPC_00897	ybcF	carbonic anhydrase	-	-	-	Filter in All_MICP_entries
EPS_biofilm_matrix_scaffold	GMDLPC_02937	epsA	Passenger-associated-transport-repeat	-	-	PAP2,PATR,SLH	Filter in All_MICP_entries
EPS_biofilm_matrix_scaffold	GMDLPC_03799	epsA	biosynthesis protein	ko:K19420	-	GNVR,Wzz	Filter in All_MICP_entries
EPS_biofilm_matrix_scaffold	GMDLPC_03796	epsD	Glycosyl transferase 4-like	ko:K19422	-	Glyco_trans_4_2,Glyco_transf_4,Glycos_transf_1	Filter in All_MICP_entries
EPS_biofilm_matrix_scaffold	GMDLPC_03795	epsE	COG0463 Glycosyltransferases involved in cell wall biogenesis	ko:K19423	-	Glycos_transf_2	Filter in All_MICP_entries
EPS_biofilm_matrix_scaffold	GMDLPC_03794	epsF	Glycosyl transferases group 1	ko:K19424	-	Glyco_trans_1_4,Glyco_transf_4,Glycos_transf_1	Filter in All_MICP_entries
EPS_biofilm_matrix_scaffold	GMDLPC_03793	epsG	EpsG family	ko:K19419	-	EpsG	Filter in All_MICP_entries
EPS_biofilm_matrix_scaffold	GMDLPC_03791	epsI	pyruvyl transferase	ko:K19426	-	PS_pyruv_trans	Filter in All_MICP_entries
EPS_biofilm_matrix_scaffold	GMDLPC_03790	epsJ	COG0463 Glycosyltransferases involved in cell wall biogenesis	ko:K19425,ko:K19427	-	Glycos_transf_2	Filter in All_MICP_entries
EPS_biofilm_matrix_scaffold	GMDLPC_03789	epsK	COG2244 Membrane protein involved in the export of O-antigen and teichoic acid	ko:K19418	-	Polysacc_synt,Polysacc_synt_C	Filter in All_MICP_entries
EPS_biofilm_matrix_scaffold	GMDLPC_03788	epsL	COG2148 Sugar transferases involved in lipopolysaccharide synthesis	ko:K13012,ko:K19428	-	Bac_transf	Filter in All_MICP_entries
EPS_biofilm_matrix_scaffold	GMDLPC_03787	epsM	COG0110 Acetyltransferase (isoleucine patch superfamily)	ko:K19429	-	Hexapep	Filter in All_MICP_entries
EPS_biofilm_matrix_scaffold	GMDLPC_03786	epsN	Belongs to the DegT DnrJ EryC1 family	ko:K19430	-	DegT_DnrJ_EryC1	Filter in All_MICP_entries
EPS_biofilm_matrix_scaffold	GMDLPC_04112	yuaB	-	-	-	-	Filter in All_MICP_entries
Nickel_transport_homeostasis	GMDLPC_02928	nikA	ABC transporter	ko:K15584	-	SBP_bac_5	Filter in All_MICP_entries
Nickel_transport_homeostasis	GMDLPC_02929	nikB	With NikACDE is involved in nickel transport into the cell	ko:K15585	-	BPD_transp_1	Filter in All_MICP_entries
Nickel_transport_homeostasis	GMDLPC_02625	nikC	COG1173 ABC-type dipeptide oligopeptide nickel transport systems, permease components	ko:K02034,ko:K15586	-	BPD_transp_1,OppC_N	Filter in All_MICP_entries
Nickel_transport_homeostasis	GMDLPC_02930	nikC	With NikABDE is involved in nickel transport into the cell	ko:K02034,ko:K15586	-	BPD_transp_1,OppC_N	Filter in All_MICP_entries
Nickel_transport_homeostasis	GMDLPC_02931	nikD	ABC transporter, ATP-binding protein	ko:K15587	3.6.3.24	ABC_tran	Filter in All_MICP_entries
Nickel_transport_homeostasis	GMDLPC_02932	nikE	ABC transporter, ATP-binding protein	ko:K10824	3.6.3.24	ABC_tran	Filter in All_MICP_entries
Osmoprotection_desiccation_tolerance	GMDLPC_03432	gbsA	Belongs to the aldehyde dehydrogenase family	ko:K00130	1.2.1.8	Aldedh	Filter in All_MICP_entries
Osmoprotection_desiccation_tolerance	GMDLPC_03431	gbsB	alcohol dehydrogenase	ko:K11440	1.1.1.1	Fe-ADH	Filter in All_MICP_entries
Osmoprotection_desiccation_tolerance	GMDLPC_02732	opuAA	glycine betaine	ko:K02000	3.6.3.32	ABC_tran,CBS	Filter in All_MICP_entries
Osmoprotection_desiccation_tolerance	GMDLPC_02731	opuAB	glycine betaine	ko:K02001	-	BPD_transp_1	Filter in All_MICP_entries
Osmoprotection_desiccation_tolerance	GMDLPC_02730	opuAC	glycine betaine	ko:K02001,ko:K02002	-	BPD_transp_1,OpuAC	Filter in All_MICP_entries
Osmoprotection_desiccation_tolerance	GMDLPC_03313	opuD	Belongs to the BCCT transporter (TC 2.A.15) family	ko:K05020	-	BCCT	Filter in All_MICP_entries
Osmoprotection_desiccation_tolerance	GMDLPC_00848	treC	COG0366 Glycosidases	ko:K01226	3.2.1.93	Alpha-amylase,DUF3459,Malt_amylase_C	Filter in All_MICP_entries
Oxidative_stress_defense	GMDLPC_04385	ahpC	Alkyl hydroperoxide reductase	ko:K03386	1.11.1.15	1-cysPrx_C,AhpC-TSA	Filter in All_MICP_entries
Oxidative_stress_defense	GMDLPC_04386	ahpF	Alkyl hydroperoxide reductase	ko:K03387	-	Pyr_redox_2,Thioredoxin_3	Filter in All_MICP_entries
Oxidative_stress_defense	GMDLPC_04393	ahpF	Alkyl hydroperoxide reductase	ko:K03387	-	Pyr_redox_2,Thioredoxin_3	Filter in All_MICP_entries
Oxidative_stress_defense	GMDLPC_03366	dps	Belongs to the Dps family	ko:K04047	-	Ferritin	Filter in All_MICP_entries
Oxidative_stress_defense	GMDLPC_04226	katA	serves to protect cells from the toxic effects of hydrogen peroxide	ko:K03781	1.11.1.6	Catalase,Catalase-rel	Filter in All_MICP_entries
Oxidative_stress_defense	GMDLPC_04289	katE	serves to protect cells from the toxic effects of hydrogen peroxide	ko:K03781	1.11.1.6	Catalase,Catalase-rel,DJ-1_PfpI	Filter in All_MICP_entries
Oxidative_stress_defense	GMDLPC_02402	msrB	peptide methionine sulfoxide reductase	ko:K07305	1.8.4.12	SelR	Filter in All_MICP_entries
Oxidative_stress_defense	GMDLPC_02403	msrB	Has an important function as a repair enzyme for proteins that have been inactivated by oxidation. Catalyzes the reversible oxidation-reduction of methionine sulfoxide in proteins to methionine	ko:K07304,ko:K12267	1.8.4.11,1.8.4.12	PMSR,SelR	Filter in All_MICP_entries
Oxidative_stress_defense	GMDLPC_00954	perR	Belongs to the Fur family	ko:K09825	-	FUR	Filter in All_MICP_entries
Oxidative_stress_defense	GMDLPC_02013	perR	Belongs to the Fur family	ko:K09825	-	FUR	Filter in All_MICP_entries
Oxidative_stress_defense	GMDLPC_04227	perR	Ferric uptake regulator family	ko:K03711,ko:K09825	-	FUR	Filter in All_MICP_entries
Oxidative_stress_defense	GMDLPC_02788	sodA	radicals which are normally produced within the cells and which are toxic to biological systems	ko:K04564	1.15.1.1	Sod_Fe_C,Sod_Fe_N	Filter in All_MICP_entries
Oxidative_stress_defense	GMDLPC_02363	sodC	Destroys radicals which are normally produced within the cells and which are toxic to biological systems	ko:K04565	1.15.1.1	Sod_Cu	Filter in All_MICP_entries
Oxidative_stress_defense	GMDLPC_03161	trxA	Belongs to the thioredoxin family	ko:K03671	-	Thioredoxin	Filter in All_MICP_entries
Oxidative_stress_defense	GMDLPC_03833	trxB	Belongs to the class-II pyridine nucleotide-disulfide oxidoreductase family	ko:K00384	1.8.1.9	Pyr_redox_2	Filter in All_MICP_entries
PGA_poly_gamma_glutamate	GMDLPC_03949	capA	enzyme of poly-gamma-glutamate biosynthesis (capsule formation)	ko:K07282	-	PGA_cap	Filter in All_MICP_entries
PGA_poly_gamma_glutamate	GMDLPC_03951	capB	COG0769 UDP-N-acetylmuramyl tripeptide synthase	ko:K01932	-	Mur_ligase_M	Filter in All_MICP_entries
PGA_poly_gamma_glutamate	GMDLPC_03950	capC	biosynthesis protein	ko:K22116	-	Caps_synth_CapC	Filter in All_MICP_entries
PGA_poly_gamma_glutamate	GMDLPC_02298	capD	GDP-mannose 4,6 dehydratase	-	-	Polysacc_synt_2	Filter in All_MICP_entries
PGA_poly_gamma_glutamate	GMDLPC_03797	capD	Polysaccharide biosynthesis protein	ko:K19421	-	CoA_binding_3,Polysacc_synt_2	Filter in All_MICP_entries
PGA_poly_gamma_glutamate	GMDLPC_01954	pgsA	Belongs to the CDP-alcohol phosphatidyltransferase class-I family	ko:K00995	2.7.8.5	CDP-OH_P_transf	Filter in All_MICP_entries
PGA_poly_gamma_glutamate	GMDLPC_03035	ymaC	Poly-gamma-glutamate hydrolase	-	-	Gamma_PGA_hydro	Filter in All_MICP_entries
Sporulation_germination	GMDLPC_03641	gerAA	Spore germination protein	ko:K06288,ko:K06310	-	GerA	Filter in All_MICP_entries
Sporulation_germination	GMDLPC_03642	gerAB	Spore germination protein	ko:K06289	-	Spore_permease	Filter in All_MICP_entries
Sporulation_germination	GMDLPC_03643	gerBC	Spore germination protein	ko:K06290,ko:K06293,ko:K06312	-	Spore_GerAC	Filter in All_MICP_entries
Sporulation_germination	GMDLPC_00472	gerKA	Spore germination protein	ko:K06295	-	GerA	Filter in All_MICP_entries
Sporulation_germination	GMDLPC_00474	gerKB	Spore germination protein	ko:K06296	-	Spore_permease	Filter in All_MICP_entries
Sporulation_germination	GMDLPC_00473	gerKC	spore germination	ko:K06297	-	Spore_GerAC	Filter in All_MICP_entries
Sporulation_germination	GMDLPC_01792	sigE	sigma factors are initiation factors that promote the attachment of RNA polymerase to specific initiation sites and are then released	ko:K03091	-	Sigma70_r2,Sigma70_r4	Filter in All_MICP_entries
Sporulation_germination	GMDLPC_02591	sigF	Sigma factors are initiation factors that promote the attachment of RNA polymerase to specific initiation sites and are then released	ko:K03091	-	Sigma70_r2,Sigma70_r3,Sigma70_r4	Filter in All_MICP_entries
Sporulation_germination	GMDLPC_01793	sigG	Sigma factors are initiation factors that promote the attachment of RNA polymerase to specific initiation sites and are then released	ko:K03091	-	Sigma70_r2,Sigma70_r3,Sigma70_r4	Filter in All_MICP_entries
Sporulation_germination	GMDLPC_02875	sigK	sigma factors are initiation factors that promote the attachment of RNA polymerase to specific initiation sites and are then released	ko:K03091	-	Sigma70_r2,Sigma70_r4	Filter in All_MICP_entries
Sporulation_germination	GMDLPC_02886	sigK	sigma factors are initiation factors that promote the attachment of RNA polymerase to specific initiation sites and are then released	ko:K03091	-	Sigma70_r2,Sigma70_r4	Filter in All_MICP_entries
Sporulation_germination	GMDLPC_02697	spo0A	May play the central regulatory role in sporulation. It may be an element of the effector pathway responsible for the activation of sporulation genes in response to nutritional stress. Spo0A may act in concert with spo0H (a sigma factor) to control the expression of some genes that are critical to the sporulation process	ko:K07699	-	Response_reg,Spo0A_C	Filter in All_MICP_entries
Sporulation_germination	GMDLPC_02590	spoVAA	Stage V sporulation protein AA	ko:K06403	-	SporV_AA	Filter in All_MICP_entries
Sporulation_germination	GMDLPC_02589	spoVAB	Stage V sporulation protein AB	ko:K06404	-	SpoVAB	Filter in All_MICP_entries
Sporulation_germination	GMDLPC_02588	spoVAC	stage V sporulation protein AC	ko:K06405	-	SpoVAC_SpoVAEB	Filter in All_MICP_entries
Sporulation_germination	GMDLPC_02587	spoVAD	Stage V sporulation protein AD	ko:K06406	-	SpoVAD	Filter in All_MICP_entries
Sporulation_germination	GMDLPC_02584	spoVAF	Stage V sporulation protein AF	ko:K06408	-	GerA	Filter in All_MICP_entries
Sporulation_germination	GMDLPC_02764	spoVAF	Bacillus/Clostridium GerA spore germination protein	ko:K06408	-	GerA	Filter in All_MICP_entries
Urease_urea_metabolism	GMDLPC_02033	ureA	Belongs to the urease gamma subunit family	ko:K01430	3.5.1.5	Urease_gamma	Filter in All_MICP_entries
Urease_urea_metabolism	GMDLPC_02034	ureB	Belongs to the urease beta subunit family	ko:K01429	3.5.1.5	Urease_beta	Filter in All_MICP_entries
Urease_urea_metabolism	GMDLPC_02035	ureC	Belongs to the metallo-dependent hydrolases superfamily. Urease alpha subunit family	ko:K01428	3.5.1.5	Amidohydro_1,Urease_alpha	Filter in All_MICP_entries
Urease_urea_metabolism	GMDLPC_02040	ureD	Required for maturation of urease via the functional incorporation of the urease nickel metallocenter	ko:K03190	-	UreD	Filter in All_MICP_entries
Urease_urea_metabolism	GMDLPC_02037	ureE	Involved in urease metallocenter assembly. Binds nickel. Probably functions as a nickel donor during metallocenter assembly	ko:K03187	-	UreE_C,UreE_N	Filter in All_MICP_entries
Urease_urea_metabolism	GMDLPC_02038	ureF	Required for maturation of urease via the functional incorporation of the urease nickel metallocenter	ko:K03188	-	UreF	Filter in All_MICP_entries
Urease_urea_metabolism	GMDLPC_02039	ureG	Facilitates the functional incorporation of the urease nickel metallocenter. This process requires GTP hydrolysis, probably effectuated by UreG	ko:K03189	-	cobW	Filter in All_MICP_entries
Urease_urea_metabolism	GMDLPC_02041	ureH	PFAM Nickel cobalt transporter, high-affinity	-	-	DsbD_2	Filter in All_MICP_entries
Urease_urea_metabolism	GMDLPC_02032	yut	urea transporter	ko:K08717	-	UT	Filter in All_MICP_entries
pH_homeostasis_alkali_tolerance	GMDLPC_03499	mrpA	COG1009 NADH ubiquinone oxidoreductase subunit 5 (chain L) Multisubunit Na H antiporter, MnhA subunit	ko:K05565	-	DUF4040,Proton_antipo_M,Proton_antipo_N	Filter in All_MICP_entries
pH_homeostasis_alkali_tolerance	GMDLPC_03500	mrpB	Subunit B of antiporter complex involved in resistance to high concentrations of Na , K , Li and or alkali	ko:K05566	-	MnhB	Filter in All_MICP_entries
pH_homeostasis_alkali_tolerance	GMDLPC_03501	mrpC	Subunit C of antiporter complex involved in resistance to high concentrations of Na , K , Li and or alkali	ko:K05567	-	Oxidored_q2	Filter in All_MICP_entries
pH_homeostasis_alkali_tolerance	GMDLPC_03502	mrpD	Subunit D of antiporter complex involved in resistance to high concentrations of Na , K , Li and or alkali	ko:K05568	-	Proton_antipo_M	Filter in All_MICP_entries
pH_homeostasis_alkali_tolerance	GMDLPC_03503	mrpE	Subunit E of antiporter complex involved in resistance to high concentrations of Na , K , Li and or alkali	ko:K05569	-	MNHE	Filter in All_MICP_entries
pH_homeostasis_alkali_tolerance	GMDLPC_03504	mrpF	Subunit F of antiporter complex involved in resistance to high concentrations of Na , K , Li and or alkali	ko:K05570	-	MrpF_PhaF	Filter in All_MICP_entries
pH_homeostasis_alkali_tolerance	GMDLPC_03505	mrpG	COG1320 Multisubunit Na H antiporter, MnhG subunit	ko:K05571	-	PhaG_MnhG_YufB	Filter in All_MICP_entries
pH_homeostasis_alkali_tolerance	GMDLPC_01102	nhaC	Na H antiporter	ko:K03315	-	Na_H_antiporter	Filter in All_MICP_entries
pH_homeostasis_alkali_tolerance	GMDLPC_00581	sigB	Sigma factors are initiation factors that promote the attachment of RNA polymerase to specific initiation sites and are then released	ko:K03090	-	Sigma70_r2,Sigma70_r3,Sigma70_r4	Filter in All_MICP_entries

## Sheet: All_MICP_entries
module	query	Preferred_name	Description	KEGG_ko	EC	PFAMs	eggNOG_OGs	best_tax_level	COG_category	KEGG_Pathway	KEGG_Module	KEGG_Reaction	BRITE	KEGG_TC	CAZy	BiGG_Reaction
Alkaline_phosphatase_phosphate_release	GMDLPC_01126	-	Response regulator aspartate phosphatase	ko:K06360,ko:K06367	-	TPR_12,TPR_16	COG0457@1|root,COG0457@2|Bacteria,1UUXQ@1239|Firmicutes,4I402@91061|Bacilli,1ZDKN@1386|Bacillus	91061|Bacilli	S	ko02024,map02024	-	-	ko00000,ko00001,ko01000	-	-	-
Alkaline_phosphatase_phosphate_release	GMDLPC_01622	-	Aspartate phosphatase response regulator	ko:K06366	-	TPR_12,TPR_8	COG0457@1|root,COG0457@2|Bacteria,1UV6V@1239|Firmicutes,4I408@91061|Bacilli,1ZE93@1386|Bacillus	91061|Bacilli	S	ko02024,map02024	-	-	ko00000,ko00001,ko01000	-	-	-
Alkaline_phosphatase_phosphate_release	GMDLPC_02029	-	Response regulator aspartate phosphatase	ko:K06359,ko:K06360,ko:K06367	-	TPR_12,TPR_16	COG0457@1|root,COG0457@2|Bacteria,1UUXQ@1239|Firmicutes,4I402@91061|Bacilli,1ZDKN@1386|Bacillus	91061|Bacilli	S	ko02024,map02024	-	-	ko00000,ko00001,ko01000	-	-	-
Alkaline_phosphatase_phosphate_release	GMDLPC_02193	-	Endonuclease/Exonuclease/phosphatase family	-	-	Exo_endo_phos	COG3568@1|root,COG3568@2|Bacteria,1V9H0@1239|Firmicutes,4HFXZ@91061|Bacilli,1ZG3C@1386|Bacillus	91061|Bacilli	S	-	-	-	-	-	-	-
Alkaline_phosphatase_phosphate_release	GMDLPC_02576	-	phosphatase	-	-	AAA_33,Metallophos,RNA_lig_T4_1	COG0639@1|root,COG4639@1|root,COG5324@1|root,COG0639@2|Bacteria,COG4639@2|Bacteria,COG5324@2|Bacteria,1TQKR@1239|Firmicutes,4HF9B@91061|Bacilli,1ZCQU@1386|Bacillus	91061|Bacilli	T	-	-	-	-	-	-	-
Alkaline_phosphatase_phosphate_release	GMDLPC_03203	-	COG3540 Phosphodiesterase alkaline phosphatase D	ko:K01113	3.1.3.1	PhoD,PhoD_N	COG3540@1|root,COG3540@2|Bacteria,1UZSJ@1239|Firmicutes,4HE16@91061|Bacilli,1ZB15@1386|Bacillus	91061|Bacilli	P	ko00790,ko01100,ko02020,map00790,map01100,map02020	M00126	R04620	ko00000,ko00001,ko00002,ko01000	-	-	-
Alkaline_phosphatase_phosphate_release	GMDLPC_03598	-	Response regulator aspartate phosphatase	ko:K06359,ko:K06360,ko:K06367	-	TPR_12,TPR_16	COG0457@1|root,COG0457@2|Bacteria,1UUXQ@1239|Firmicutes,4I402@91061|Bacilli,1ZDKN@1386|Bacillus	91061|Bacilli	S	ko02024,map02024	-	-	ko00000,ko00001,ko01000	-	-	-
Alkaline_phosphatase_phosphate_release	GMDLPC_03946	-	Trehalose-phosphatase	ko:K21064	3.1.3.104	Hydrolase_3	COG0561@1|root,COG0561@2|Bacteria,1V5IQ@1239|Firmicutes,4HI0X@91061|Bacilli,1ZQ4I@1386|Bacillus	91061|Bacilli	S	ko00740,ko01100,ko01110,map00740,map01100,map01110	M00125	R07280	ko00000,ko00001,ko00002,ko01000	-	-	-
Alkaline_phosphatase_phosphate_release	GMDLPC_04060	-	Sucrose-6F-phosphate phosphohydrolase	ko:K18654	3.1.3.92	S6PP	COG0561@1|root,COG0561@2|Bacteria,1V5Y0@1239|Firmicutes,4HW03@91061|Bacilli,1ZRA1@1386|Bacillus	91061|Bacilli	S	-	-	-	ko00000,ko01000	-	-	-
Alkaline_phosphatase_phosphate_release	GMDLPC_01296	appA	COG0747 ABC-type dipeptide transport system, periplasmic component	ko:K02035	-	SBP_bac_5	COG0747@1|root,COG0747@2|Bacteria,1TQ0N@1239|Firmicutes,4HARF@91061|Bacilli,1ZC4E@1386|Bacillus	91061|Bacilli	E	ko02024,map02024	M00239	-	ko00000,ko00001,ko00002,ko02000	3.A.1.5	-	-
Alkaline_phosphatase_phosphate_release	GMDLPC_03996	bcrC	COG0671 Membrane-associated phospholipid phosphatase	ko:K19302	3.6.1.27	PAP2	COG0671@1|root,COG0671@2|Bacteria,1VARM@1239|Firmicutes,4HN1F@91061|Bacilli,1ZGFZ@1386|Bacillus	91061|Bacilli	I	ko00550,map00550	-	R05627	ko00000,ko00001,ko01000,ko01011	-	-	-
Alkaline_phosphatase_phosphate_release	GMDLPC_04253	glpQ	Glycerophosphoryl diester phosphodiesterase family	ko:K01126	3.1.4.46	DUF1080,GDPD	COG0584@1|root,COG0584@2|Bacteria,1UGF1@1239|Firmicutes,4H9QE@91061|Bacilli,1ZPVG@1386|Bacillus	91061|Bacilli	C	ko00564,map00564	-	R01030,R01470	ko00000,ko00001,ko01000	-	-	-
Alkaline_phosphatase_phosphate_release	GMDLPC_04345	glpQ	glycerophosphoryl diester phosphodiesterase	ko:K01113,ko:K01126	3.1.3.1,3.1.4.46	GDPD,PhoD,PhoD_N	COG0584@1|root,COG0584@2|Bacteria,1UY23@1239|Firmicutes,4HEAD@91061|Bacilli,1ZCIE@1386|Bacillus	91061|Bacilli	C	ko00564,ko00790,ko01100,ko02020,map00564,map00790,map01100,map02020	M00126	R01030,R01470,R04620	ko00000,ko00001,ko00002,ko01000	-	-	-
Alkaline_phosphatase_phosphate_release	GMDLPC_03265	hisK	COG1387 Histidinol phosphatase and related hydrolases of the PHP family	ko:K04486	3.1.3.15	PHP,PHP_C	COG1387@1|root,COG1387@2|Bacteria,1TQQX@1239|Firmicutes,4H9P1@91061|Bacilli,1ZCA3@1386|Bacillus	91061|Bacilli	E	ko00340,ko01100,ko01110,ko01230,map00340,map01100,map01110,map01230	M00026	R03013	ko00000,ko00001,ko00002,ko01000	-	-	-
Alkaline_phosphatase_phosphate_release	GMDLPC_03351	pgpB1	COG0671 Membrane-associated phospholipid phosphatase	ko:K19302	3.6.1.27	PAP2	COG0671@1|root,COG0671@2|Bacteria,1V33Y@1239|Firmicutes,4HGAT@91061|Bacilli,1ZFPM@1386|Bacillus	91061|Bacilli	I	ko00550,map00550	-	R05627	ko00000,ko00001,ko01000,ko01011	-	-	-
Alkaline_phosphatase_phosphate_release	GMDLPC_02669	phoB	Belongs to the alkaline phosphatase family	ko:K01077	3.1.3.1	Alk_phosphatase,Cu_amine_oxidN1	COG1785@1|root,COG1785@2|Bacteria,1TQCI@1239|Firmicutes,4HA27@91061|Bacilli,1ZB3J@1386|Bacillus	91061|Bacilli	P	ko00730,ko00790,ko01100,ko02020,map00730,map00790,map01100,map02020	M00126	R02135,R04620	ko00000,ko00001,ko00002,ko00537,ko01000,ko04147	-	-	-
Alkaline_phosphatase_phosphate_release	GMDLPC_00302	phoD	COG3540 Phosphodiesterase alkaline phosphatase D	ko:K01113	3.1.3.1	PhoD,PhoD_N	COG3540@1|root,COG3540@2|Bacteria,1UZSJ@1239|Firmicutes,4HE16@91061|Bacilli,1ZB15@1386|Bacillus	91061|Bacilli	P	ko00790,ko01100,ko02020,map00790,map01100,map02020	M00126	R04620	ko00000,ko00001,ko00002,ko01000	-	-	-
Alkaline_phosphatase_phosphate_release	GMDLPC_00467	phy	Myo-inositol-hexaphosphate 3-phosphohydrolase	ko:K01083	3.1.3.8	Cu_amine_oxidN1,Phytase	COG4247@1|root,COG4247@2|Bacteria,1VRJS@1239|Firmicutes,4HV5E@91061|Bacilli,1ZM0Y@1386|Bacillus	91061|Bacilli	I	ko00562,map00562	-	R03371	ko00000,ko00001,ko01000	-	-	-
Alkaline_phosphatase_phosphate_release	GMDLPC_01973	rapA	Response regulator aspartate phosphatase	ko:K06359,ko:K06360,ko:K06367	-	TPR_12,TPR_16	COG0457@1|root,COG0457@2|Bacteria,1UUXQ@1239|Firmicutes,4I402@91061|Bacilli,1ZDKN@1386|Bacillus	91061|Bacilli	S	ko02024,map02024	-	-	ko00000,ko00001,ko01000	-	-	-
Alkaline_phosphatase_phosphate_release	GMDLPC_02578	rapA	Response regulator aspartate phosphatase	ko:K06359,ko:K06360,ko:K06367	-	TPR_12,TPR_16	COG0457@1|root,COG0457@2|Bacteria,1UUXQ@1239|Firmicutes,4I402@91061|Bacilli,1ZDKN@1386|Bacillus	91061|Bacilli	S	ko02024,map02024	-	-	ko00000,ko00001,ko01000	-	-	-
Alkaline_phosphatase_phosphate_release	GMDLPC_00787	rapK	aspartate phosphatase	ko:K06369	-	TPR_12	COG0457@1|root,COG0457@2|Bacteria,1UV2Q@1239|Firmicutes,4I405@91061|Bacilli,1ZF04@1386|Bacillus	91061|Bacilli	S	ko02024,map02024	-	-	ko00000,ko00001,ko01000	-	-	-
Alkaline_phosphatase_phosphate_release	GMDLPC_02659	rnz	Zinc phosphodiesterase, which displays some tRNA 3'- processing endonuclease activity. Probably involved in tRNA maturation, by removing a 3'-trailer from precursor tRNA	ko:K00784	3.1.26.11	Lactamase_B,Lactamase_B_2	COG1234@1|root,COG1234@2|Bacteria,1TRGP@1239|Firmicutes,4HABM@91061|Bacilli,1ZC3J@1386|Bacillus	91061|Bacilli	S	ko03013,map03013	-	-	ko00000,ko00001,ko01000,ko03016	-	-	-
Alkaline_phosphatase_phosphate_release	GMDLPC_00578	rsbU	phosphatase	ko:K07315	3.1.3.3	RsbU_N,SpoIIE	COG2208@1|root,COG2208@2|Bacteria,1TQY5@1239|Firmicutes,4HAF6@91061|Bacilli,1ZBIB@1386|Bacillus	91061|Bacilli	KT	-	-	-	ko00000,ko01000,ko03021	-	-	-
Alkaline_phosphatase_phosphate_release	GMDLPC_01837	stp	phosphatase	ko:K20074	3.1.3.16	PP2C,PP2C_2	COG0631@1|root,COG0631@2|Bacteria,1V6K5@1239|Firmicutes,4HCDR@91061|Bacilli,1ZCYC@1386|Bacillus	91061|Bacilli	T	-	-	-	ko00000,ko01000,ko01009	-	-	-
Alkaline_phosphatase_phosphate_release	GMDLPC_02887	supH	Sucrose-6F-phosphate phosphohydrolase	-	-	Hydrolase_3	COG0561@1|root,COG0561@2|Bacteria,1UYU8@1239|Firmicutes,4HE0K@91061|Bacilli,1ZQ4J@1386|Bacillus	91061|Bacilli	S	-	-	-	-	-	-	-
Alkaline_phosphatase_phosphate_release	GMDLPC_02426	yagB	phosphohydrolase	ko:K06950	-	HD	COG1418@1|root,COG1418@2|Bacteria,1V7IZ@1239|Firmicutes,4HIVB@91061|Bacilli,1ZB0E@1386|Bacillus	91061|Bacilli	S	-	-	-	ko00000	-	-	-
Alkaline_phosphatase_phosphate_release	GMDLPC_00515	ycsE	Sucrose-6F-phosphate phosphohydrolase	ko:K21064	3.1.3.104	Hydrolase_3	COG0561@1|root,COG0561@2|Bacteria,1TR2E@1239|Firmicutes,4HFXT@91061|Bacilli,1ZQ4E@1386|Bacillus	91061|Bacilli	S	ko00740,ko01100,ko01110,map00740,map01100,map01110	M00125	R07280	ko00000,ko00001,ko00002,ko01000	-	-	-
Alkaline_phosphatase_phosphate_release	GMDLPC_00869	yfkJ	Belongs to the low molecular weight phosphotyrosine protein phosphatase family	ko:K01104	3.1.3.48	LMWPc	COG0394@1|root,COG0394@2|Bacteria,1V6SG@1239|Firmicutes,4HIZN@91061|Bacilli,1ZG7W@1386|Bacillus	91061|Bacilli	T	-	-	-	ko00000,ko01000	-	-	-
Alkaline_phosphatase_phosphate_release	GMDLPC_01095	yhdW	glycerophosphoryl diester phosphodiesterase	ko:K01126	3.1.4.46	GDPD	COG0584@1|root,COG0584@2|Bacteria,1UY23@1239|Firmicutes,4HEAD@91061|Bacilli,1ZCIE@1386|Bacillus	91061|Bacilli	C	ko00564,map00564	-	R01030,R01470	ko00000,ko00001,ko01000	-	-	-
Alkaline_phosphatase_phosphate_release	GMDLPC_01663	ykuI	Diguanylate phosphodiesterase	-	-	EAL,YkuI_C	COG2200@1|root,COG2200@2|Bacteria,1UADD@1239|Firmicutes,4HCNX@91061|Bacilli,1ZBWD@1386|Bacillus	91061|Bacilli	T	-	-	-	-	-	-	-
Alkaline_phosphatase_phosphate_release	GMDLPC_02196	yngD	phosphohydrolase (DHH superfamily)	ko:K07097	-	DHHA1	COG2404@1|root,COG2404@2|Bacteria,1TQPZ@1239|Firmicutes,4HCSM@91061|Bacilli,1ZCH8@1386|Bacillus	91061|Bacilli	S	-	-	-	ko00000	-	-	-
Alkaline_phosphatase_phosphate_release	GMDLPC_02388	yodM	COG0671 Membrane-associated phospholipid phosphatase	ko:K19302	3.6.1.27	PAP2	COG0671@1|root,COG0671@2|Bacteria,1VF2U@1239|Firmicutes,4HNXR@91061|Bacilli,1ZIEP@1386|Bacillus	91061|Bacilli	I	ko00550,map00550	-	R05627	ko00000,ko00001,ko01000,ko01011	-	-	-
Alkaline_phosphatase_phosphate_release	GMDLPC_02692	yqiK	glycerophosphoryl diester phosphodiesterase	ko:K01126	3.1.4.46	GDPD	COG0584@1|root,COG0584@2|Bacteria,1V3W4@1239|Firmicutes,4HFNQ@91061|Bacilli,1ZAVP@1386|Bacillus	91061|Bacilli	C	ko00564,map00564	-	R01030,R01470	ko00000,ko00001,ko01000	-	-	-
Alkaline_phosphatase_phosphate_release	GMDLPC_03524	yueE	phosphohydrolase	ko:K06950	-	HD	COG1418@1|root,COG1418@2|Bacteria,1V3UK@1239|Firmicutes,4HH7I@91061|Bacilli,1ZFMK@1386|Bacillus	91061|Bacilli	S	-	-	-	ko00000	-	-	-
Alkaline_phosphatase_phosphate_release	GMDLPC_04053	ywlE	Belongs to the low molecular weight phosphotyrosine protein phosphatase family	ko:K01104,ko:K20201	3.1.3.48,3.9.1.2	LMWPc	COG0394@1|root,COG0394@2|Bacteria,1VA05@1239|Firmicutes,4HKBQ@91061|Bacilli,1ZH51@1386|Bacillus	91061|Bacilli	T	-	-	-	ko00000,ko01000	-	-	-
Biofilm_regulation_signaling	GMDLPC_03509	-	Bacillus competence pheromone ComX	ko:K02253	-	ComX	29SG1@1|root,30DKY@2|Bacteria,1UBEN@1239|Firmicutes,4IMT9@91061|Bacilli,1ZKST@1386|Bacillus	91061|Bacilli	S	ko02020,ko02024,map02020,map02024	-	-	ko00000,ko00001,ko02044	-	-	-
Biofilm_regulation_signaling	GMDLPC_00055	abrB	COG2002 Regulators of stationary sporulation gene expression	ko:K06284	-	MazE_antitoxin	COG2002@1|root,COG2002@2|Bacteria,1VA3H@1239|Firmicutes,4HKCH@91061|Bacilli,1ZH0F@1386|Bacillus	91061|Bacilli	K	-	-	-	ko00000,ko03000	-	-	-
Biofilm_regulation_signaling	GMDLPC_01706	abrB	of stationary sporulation gene expression	ko:K06284	-	MazE_antitoxin	COG2002@1|root,COG2002@2|Bacteria,1VA3H@1239|Firmicutes,4HKCH@91061|Bacilli,1ZH5A@1386|Bacillus	91061|Bacilli	K	-	-	-	ko00000,ko03000	-	-	-
Biofilm_regulation_signaling	GMDLPC_01877	codY	DNA-binding protein that represses the expression of many genes that are induced as cells make the transition from rapid exponential growth to stationary phase. It is a GTP-binding protein that senses the intracellular GTP concentration as an indicator of nutritional limitations. At low GTP concentration it no longer binds GTP and stop to act as a transcriptional repressor	ko:K03706	-	CodY,HTH_CodY	COG4465@1|root,COG4465@2|Bacteria,1TS7A@1239|Firmicutes,4HA9U@91061|Bacilli,1ZBT9@1386|Bacillus	91061|Bacilli	K	-	-	-	ko00000,ko03000	-	-	-
Biofilm_regulation_signaling	GMDLPC_01319	coiA	Competence protein	ko:K06198	-	CoiA	COG4469@1|root,COG4469@2|Bacteria,1TRGD@1239|Firmicutes,4HFP5@91061|Bacilli,1ZCFD@1386|Bacillus	91061|Bacilli	S	-	-	-	ko00000	-	-	-
Biofilm_regulation_signaling	GMDLPC_03507	comA	COG2197 Response regulator containing a CheY-like receiver domain and an HTH DNA-binding domain	ko:K07691	-	GerE,Response_reg	COG2197@1|root,COG2197@2|Bacteria,1V2KZ@1239|Firmicutes,4HCF0@91061|Bacilli,1ZH4R@1386|Bacillus	91061|Bacilli	K	ko02020,ko02024,map02020,map02024	M00476	-	ko00000,ko00001,ko00002,ko02022	-	-	-
Biofilm_regulation_signaling	GMDLPC_04149	comA	COG2197 Response regulator containing a CheY-like receiver domain and an HTH DNA-binding domain	ko:K07691	-	GerE,Response_reg	COG2197@1|root,COG2197@2|Bacteria,1V2KZ@1239|Firmicutes,4HCF0@91061|Bacilli,1ZH4R@1386|Bacillus	91061|Bacilli	K	ko02020,ko02024,map02020,map02024	M00476	-	ko00000,ko00001,ko00002,ko02022	-	-	-
Biofilm_regulation_signaling	GMDLPC_02856	comEC	Competence protein ComEC	ko:K02238	-	Competence,DUF4131,Lactamase_B	COG0658@1|root,COG2333@1|root,COG0658@2|Bacteria,COG2333@2|Bacteria,1TS9U@1239|Firmicutes,4H9M4@91061|Bacilli,1ZBWR@1386|Bacillus	91061|Bacilli	S	-	M00429	-	ko00000,ko00002,ko02044	3.A.11.1,3.A.11.2	-	-
Biofilm_regulation_signaling	GMDLPC_03893	comFA	COG4098 Superfamily II DNA RNA helicase required for DNA uptake (late competence protein)	ko:K02240	-	DEAD,Helicase_C,ResIII	COG4098@1|root,COG4098@2|Bacteria,1TPZE@1239|Firmicutes,4HB00@91061|Bacilli,1ZBXC@1386|Bacillus	91061|Bacilli	L	-	M00429	-	ko00000,ko00002,ko02044	3.A.11.1	-	-
Biofilm_regulation_signaling	GMDLPC_03892	comFB	Late competence development protein ComFB	ko:K02241	-	ComFB	2DNY2@1|root,32ZR4@2|Bacteria,1VEGZ@1239|Firmicutes,4HQDM@91061|Bacilli,1ZJS6@1386|Bacillus	91061|Bacilli	S	-	M00429	-	ko00000,ko00002,ko02044	-	-	-
Biofilm_regulation_signaling	GMDLPC_02746	comGF	Putative Competence protein ComGF	ko:K02246,ko:K02248	-	ComGF,N_methyl	COG4940@1|root,COG4940@2|Bacteria	2|Bacteria	U	-	M00429	-	ko00000,ko00002,ko02044	-	-	-
Biofilm_regulation_signaling	GMDLPC_01184	comK	Competence transcription factor	ko:K02250	-	ComK	COG4903@1|root,COG4903@2|Bacteria,1V4S5@1239|Firmicutes,4HHF4@91061|Bacilli,1ZGB4@1386|Bacillus	91061|Bacilli	K	ko02024,map02024	-	-	ko00000,ko00001,ko02044,ko03000	-	-	-
Biofilm_regulation_signaling	GMDLPC_03508	comP	Histidine kinase	ko:K07680	2.7.13.3	HATPase_c,HisKA_3,PAS_3	COG4585@1|root,COG4585@2|Bacteria,1UBX4@1239|Firmicutes,4HCU8@91061|Bacilli,1ZDCQ@1386|Bacillus	91061|Bacilli	T	ko02020,ko02024,map02020,map02024	M00476	-	ko00000,ko00001,ko00002,ko01000,ko01001,ko02022	-	-	-
Biofilm_regulation_signaling	GMDLPC_03896	degS	Member of the two-component regulatory system DegS DegU, which plays an important role in the transition growth phase	ko:K07777	2.7.13.3	DegS,HATPase_c,HisKA_3	COG4585@1|root,COG4585@2|Bacteria,1TQI3@1239|Firmicutes,4HAUU@91061|Bacilli,1ZDAA@1386|Bacillus	91061|Bacilli	T	ko02020,map02020	M00478	-	ko00000,ko00001,ko00002,ko01000,ko01001,ko02022	-	-	-
Biofilm_regulation_signaling	GMDLPC_03895	degU	COG2197 Response regulator containing a CheY-like receiver domain and an HTH DNA-binding domain	ko:K02479,ko:K07692	-	GerE,Response_reg	COG2197@1|root,COG2197@2|Bacteria,1TRXG@1239|Firmicutes,4HA3V@91061|Bacilli,1ZB23@1386|Bacillus	91061|Bacilli	KT	ko02020,ko02024,map02020,map02024	M00478	-	ko00000,ko00001,ko00002,ko02022	-	-	-
Biofilm_regulation_signaling	GMDLPC_00123	mcsB	Catalyzes the specific phosphorylation of arginine residues in a large number of proteins. Is part of the bacterial stress response system. Protein arginine phosphorylation has a physiologically important role and is involved in the regulation of many critical cellular processes, such as protein homeostasis, motility, competence, and stringent and stress responses, by regulating gene expression a…	ko:K19405	2.7.14.1	ATP-gua_Ptrans	COG3869@1|root,COG3869@2|Bacteria,1TPBA@1239|Firmicutes,4HC6U@91061|Bacilli,1ZBJU@1386|Bacillus	91061|Bacilli	E	-	-	R11090	ko00000,ko01000	-	-	-
Biofilm_regulation_signaling	GMDLPC_01312	mecA	Enables the recognition and targeting of unfolded and aggregated proteins to the ClpC protease or to other proteins involved in proteolysis. Acts negatively in the development of competence by binding ComK and recruiting it to the ClpCP protease. When overexpressed, inhibits sporulation. Also involved in Spx degradation by ClpC	ko:K16511	-	MecA	COG4862@1|root,COG4862@2|Bacteria,1UZ7D@1239|Firmicutes,4HDV3@91061|Bacilli,1ZAV4@1386|Bacillus	91061|Bacilli	NOT	-	-	-	ko00000	-	-	-
Biofilm_regulation_signaling	GMDLPC_02538	mecB	Enables the recognition and targeting of unfolded and aggregated proteins to the ClpC protease or to other proteins involved in proteolysis. Acts negatively in the development of competence by binding ComK and recruiting it to the ClpCP protease. When overexpressed, inhibits sporulation. Also involved in Spx degradation by ClpC	ko:K16511	-	MecA	COG4862@1|root,COG4862@2|Bacteria,1V1B7@1239|Firmicutes,4HBM5@91061|Bacilli,1ZF7G@1386|Bacillus	91061|Bacilli	NOT	-	-	-	ko00000	-	-	-
Biofilm_regulation_signaling	GMDLPC_00408	nin	Competence protein J (ComJ)	-	-	ComJ	295FN@1|root,2ZSTE@2|Bacteria,1W3MU@1239|Firmicutes,4I00N@91061|Bacilli,1ZJNH@1386|Bacillus	91061|Bacilli	S	-	-	-	-	-	-	-
Biofilm_regulation_signaling	GMDLPC_02738	sinI	Anti-repressor SinI	ko:K06372	-	SinI	29S6X@1|root,30DBE@2|Bacteria,1UB3V@1239|Firmicutes,4IMGG@91061|Bacilli,1ZK3S@1386|Bacillus	91061|Bacilli	S	-	-	-	ko00000	-	-	-
Biofilm_regulation_signaling	GMDLPC_02739	sinR	transcriptional	ko:K19449	-	HTH_3,SinI	COG1396@1|root,COG1396@2|Bacteria,1VAXE@1239|Firmicutes,4HKHB@91061|Bacilli,1ZHZH@1386|Bacillus	91061|Bacilli	K	-	-	-	ko00000,ko03000	-	-	-
Calcium_ion_handling	GMDLPC_01702	-	Calcium/calmodulin dependent protein kinase II association domain	-	-	DUF4440,SnoaL_3	COG4875@1|root,COG4875@2|Bacteria,1V6BW@1239|Firmicutes,4HIMJ@91061|Bacilli,1ZH3W@1386|Bacillus	91061|Bacilli	S	-	-	-	-	-	-	-
Calcium_ion_handling	GMDLPC_00875	cax	COG0387 Ca2 H antiporter	ko:K07300	-	Na_Ca_ex	COG0387@1|root,COG0387@2|Bacteria,1TQN2@1239|Firmicutes,4HB3X@91061|Bacilli,1ZC9V@1386|Bacillus	91061|Bacilli	P	-	-	-	ko00000,ko02000	2.A.19	-	-
Calcium_ion_handling	GMDLPC_04114	gerQ	Essential for the localization of CwlJ in the spore coat and for spore germination triggered by calcium and dipicolinic acid (DPA). Its assembly into the spore coat is dependent on the coat morphogenetic proteins CotE and SpoIVA	ko:K06305	-	Spore_GerQ	2CWP1@1|root,32T03@2|Bacteria,1VAD2@1239|Firmicutes,4HKGQ@91061|Bacilli,1ZH2J@1386|Bacillus	91061|Bacilli	S	-	-	-	ko00000	-	-	-
Calcium_ion_handling	GMDLPC_01575	mgtE	Acts as a magnesium transporter	ko:K06213	-	CBS,MgtE,MgtE_N	COG2239@1|root,COG2239@2|Bacteria,1TP4V@1239|Firmicutes,4HASP@91061|Bacilli,1ZCSG@1386|Bacillus	91061|Bacilli	P	-	-	-	ko00000,ko02000	1.A.26.1	-	iYO844.BSU13300
Calcium_ion_handling	GMDLPC_04254	yhjA	Excalibur calcium-binding domain	-	-	Excalibur	2E52I@1|root,32ZVS@2|Bacteria,1VEXA@1239|Firmicutes,4HP05@91061|Bacilli,1ZJT0@1386|Bacillus	91061|Bacilli	S	-	-	-	-	-	-	-
Carbonic_anhydrase	GMDLPC_00897	ybcF	carbonic anhydrase	-	-	-	COG0288@1|root,COG0288@2|Bacteria,1W0HW@1239|Firmicutes,4HYSF@91061|Bacilli,1ZFYB@1386|Bacillus	91061|Bacilli	P	-	-	-	-	-	-	-
Carbonic_anhydrase	GMDLPC_03371	ytiB	Reversible hydration of carbon dioxide	ko:K01673	4.2.1.1	Pro_CA	COG0288@1|root,COG0288@2|Bacteria,1V1EC@1239|Firmicutes,4HFQA@91061|Bacilli,1ZB5T@1386|Bacillus	91061|Bacilli	P	ko00910,map00910	-	R00132,R10092	ko00000,ko00001,ko01000	-	-	-
Carbonic_anhydrase	GMDLPC_03821	yvdA	Reversible hydration of carbon dioxide	ko:K01673	4.2.1.1	Pro_CA	COG0288@1|root,COG0288@2|Bacteria,1V1EC@1239|Firmicutes,4HFQA@91061|Bacilli,1ZB5T@1386|Bacillus	91061|Bacilli	P	ko00910,map00910	-	R00132,R10092	ko00000,ko00001,ko01000	-	-	-
Carbonic anhydrase	GMDLPC_00290	paaY	Carbonic anhydrase%2C gamma class (EC 4.2.1.1)
Carbonic anhydrase	GMDLPC_03350	paaY	Carbonic anhydrase%2C gamma class (EC 4.2.1.1)
EPS_biofilm_matrix_scaffold	GMDLPC_02937	epsA	Passenger-associated-transport-repeat	-	-	PAP2,PATR,SLH	COG0671@1|root,COG4625@1|root,COG0671@2|Bacteria,COG4625@2|Bacteria,1UYVP@1239|Firmicutes,4HF6D@91061|Bacilli,1ZE0B@1386|Bacillus	91061|Bacilli	I	-	-	-	-	-	-	-
EPS_biofilm_matrix_scaffold	GMDLPC_03799	epsA	biosynthesis protein	ko:K19420	-	GNVR,Wzz	COG3944@1|root,COG3944@2|Bacteria,1UZCR@1239|Firmicutes,4HE26@91061|Bacilli,1ZBJ4@1386|Bacillus	91061|Bacilli	M	-	-	-	ko00000	-	-	-
EPS_biofilm_matrix_scaffold	GMDLPC_03796	epsD	Glycosyl transferase 4-like	ko:K19422	-	Glyco_trans_4_2,Glyco_transf_4,Glycos_transf_1	COG0438@1|root,COG0438@2|Bacteria,1TPY6@1239|Firmicutes,4HCN6@91061|Bacilli,1ZD2Y@1386|Bacillus	91061|Bacilli	M	-	-	-	ko00000,ko01000	-	GT4	-
EPS_biofilm_matrix_scaffold	GMDLPC_03795	epsE	COG0463 Glycosyltransferases involved in cell wall biogenesis	ko:K19423	-	Glycos_transf_2	COG1215@1|root,COG1215@2|Bacteria,1UZRX@1239|Firmicutes,4HGN8@91061|Bacilli,1ZEKC@1386|Bacillus	91061|Bacilli	M	-	-	-	ko00000,ko01000,ko01003	-	GT2	-
EPS_biofilm_matrix_scaffold	GMDLPC_03794	epsF	Glycosyl transferases group 1	ko:K19424	-	Glyco_trans_1_4,Glyco_transf_4,Glycos_transf_1	COG0438@1|root,COG0438@2|Bacteria,1TRCM@1239|Firmicutes,4HC0S@91061|Bacilli,1ZEMI@1386|Bacillus	91061|Bacilli	M	-	-	-	ko00000,ko01000,ko01003	-	GT4	-
EPS_biofilm_matrix_scaffold	GMDLPC_03793	epsG	EpsG family	ko:K19419	-	EpsG	2DP3I@1|root,330DE@2|Bacteria,1UPRV@1239|Firmicutes,4HS3P@91061|Bacilli,1ZSJX@1386|Bacillus	91061|Bacilli	S	-	-	-	ko00000,ko02000	9.B.183.1.9	-	-
EPS_biofilm_matrix_scaffold	GMDLPC_03791	epsI	pyruvyl transferase	ko:K19426	-	PS_pyruv_trans	COG5039@1|root,COG5039@2|Bacteria,1V5MK@1239|Firmicutes,4HJ1D@91061|Bacilli,1ZEEK@1386|Bacillus	91061|Bacilli	GM	-	-	-	ko00000,ko01000	-	-	-
EPS_biofilm_matrix_scaffold	GMDLPC_03790	epsJ	COG0463 Glycosyltransferases involved in cell wall biogenesis	ko:K19425,ko:K19427	-	Glycos_transf_2	COG1216@1|root,COG1216@2|Bacteria,1VATJ@1239|Firmicutes,4HCW0@91061|Bacilli,1ZFI5@1386|Bacillus	91061|Bacilli	S	-	-	-	ko00000,ko01000,ko01003	-	GT2	-
EPS_biofilm_matrix_scaffold	GMDLPC_03789	epsK	COG2244 Membrane protein involved in the export of O-antigen and teichoic acid	ko:K19418	-	Polysacc_synt,Polysacc_synt_C	COG2244@1|root,COG2244@2|Bacteria,1TQBD@1239|Firmicutes,4HTU0@91061|Bacilli,1ZAXV@1386|Bacillus	91061|Bacilli	S	-	-	-	ko00000,ko02000	-	-	-
EPS_biofilm_matrix_scaffold	GMDLPC_03788	epsL	COG2148 Sugar transferases involved in lipopolysaccharide synthesis	ko:K13012,ko:K19428	-	Bac_transf	COG2148@1|root,COG2148@2|Bacteria,1TP49@1239|Firmicutes,4HFZV@91061|Bacilli,1ZC89@1386|Bacillus	91061|Bacilli	M	-	-	-	ko00000,ko01000,ko01005	-	-	-
EPS_biofilm_matrix_scaffold	GMDLPC_03787	epsM	COG0110 Acetyltransferase (isoleucine patch superfamily)	ko:K19429	-	Hexapep	COG0110@1|root,COG0110@2|Bacteria,1V8CV@1239|Firmicutes,4HJ0P@91061|Bacilli,1ZGBH@1386|Bacillus	91061|Bacilli	GM	-	-	-	ko00000,ko01000	-	-	-
EPS_biofilm_matrix_scaffold	GMDLPC_03786	epsN	Belongs to the DegT DnrJ EryC1 family	ko:K19430	-	DegT_DnrJ_EryC1	COG0399@1|root,COG0399@2|Bacteria,1TPDH@1239|Firmicutes,4HBZ8@91061|Bacilli,1ZCTS@1386|Bacillus	91061|Bacilli	E	-	-	-	ko00000,ko01000	-	-	-
EPS_biofilm_matrix_scaffold	GMDLPC_03916	tagB	glycosyl glycerophosphate transferases involved in teichoic acid biosynthesis TagF TagB EpsJ RodC	ko:K21285	2.7.8.44	Glyphos_transf	COG1887@1|root,COG1887@2|Bacteria,1TSTN@1239|Firmicutes,4HBID@91061|Bacilli,1ZCUZ@1386|Bacillus	91061|Bacilli	M	-	-	R11558	ko00000,ko01000	-	-	iYO844.BSU35760
EPS_biofilm_matrix_scaffold	GMDLPC_03920	tagF	glycosyl glycerophosphate transferases involved in teichoic acid biosynthesis TagF TagB EpsJ RodC	ko:K09809	2.7.8.12	Glyphos_transf	COG1887@1|root,COG1887@2|Bacteria,1TP75@1239|Firmicutes,4H9Q1@91061|Bacilli,1ZB61@1386|Bacillus	91061|Bacilli	M	-	-	-	ko00000,ko01000	-	-	-
EPS_biofilm_matrix_scaffold	GMDLPC_03904	tuaF	protein involved in exopolysaccharide biosynthesis	ko:K16706	-	Wzz	COG3206@1|root,COG3206@2|Bacteria,1VMAJ@1239|Firmicutes,4HRWH@91061|Bacilli,1ZET2@1386|Bacillus	91061|Bacilli	M	-	-	-	ko00000	-	-	-
EPS_biofilm_matrix_scaffold	GMDLPC_04358	yfiQ	COG3936 Protein involved in polysaccharide intercellular adhesin (PIA) synthesis biofilm formation	ko:K21462	-	Acyl_transf_3	COG3936@1|root,COG3936@2|Bacteria,1V5V5@1239|Firmicutes,4HGCW@91061|Bacilli,1ZFFK@1386|Bacillus	91061|Bacilli	G	-	-	-	ko00000	-	-	-
EPS_biofilm_matrix_scaffold	GMDLPC_04112	yuaB	-	-	-	-	2974U@1|root,2ZUCW@2|Bacteria,1W4BH@1239|Firmicutes,4I1IR@91061|Bacilli,1ZFDP@1386|Bacillus	91061|Bacilli	-	-	-	-	-	-	-	-
Nickel_transport_homeostasis	GMDLPC_02624	-	COG0601 ABC-type dipeptide oligopeptide nickel transport systems, permease components	ko:K02033	-	BPD_transp_1	COG0601@1|root,COG0601@2|Bacteria,1TP1S@1239|Firmicutes,4HBED@91061|Bacilli,1ZBXY@1386|Bacillus	91061|Bacilli	EP	ko02024,map02024	M00239	-	ko00000,ko00001,ko00002,ko02000	3.A.1.5	-	-
Nickel_transport_homeostasis	GMDLPC_01297	appB	COG0601 ABC-type dipeptide oligopeptide nickel transport systems, permease components	ko:K02033	-	BPD_transp_1	COG0601@1|root,COG0601@2|Bacteria,1TP1S@1239|Firmicutes,4HATR@91061|Bacilli,1ZCAV@1386|Bacillus	91061|Bacilli	P	ko02024,map02024	M00239	-	ko00000,ko00001,ko00002,ko02000	3.A.1.5	-	-
Nickel_transport_homeostasis	GMDLPC_01298	appC	COG1173 ABC-type dipeptide oligopeptide nickel transport systems, permease components	ko:K02034	-	BPD_transp_1,OppC_N	COG1173@1|root,COG1173@2|Bacteria,1TP4R@1239|Firmicutes,4HBB9@91061|Bacilli,1ZCNS@1386|Bacillus	91061|Bacilli	EP	ko02024,map02024	M00239	-	ko00000,ko00001,ko00002,ko02000	3.A.1.5	-	-
Nickel_transport_homeostasis	GMDLPC_00949	dppB	COG0601 ABC-type dipeptide oligopeptide nickel transport systems, permease components	ko:K02033	-	BPD_transp_1	COG0601@1|root,COG0601@2|Bacteria,1TP1S@1239|Firmicutes,4HBED@91061|Bacilli,1ZBXY@1386|Bacillus	91061|Bacilli	EP	ko02024,map02024	M00239	-	ko00000,ko00001,ko00002,ko02000	3.A.1.5	-	-
Nickel_transport_homeostasis	GMDLPC_01542	dppB	COG0601 ABC-type dipeptide oligopeptide nickel transport systems, permease components	ko:K16200	-	BPD_transp_1	COG0601@1|root,COG0601@2|Bacteria,1TP1S@1239|Firmicutes,4HA2S@91061|Bacilli,1ZAUS@1386|Bacillus	91061|Bacilli	P	ko02010,map02010	M00566	-	ko00000,ko00001,ko00002,ko02000	3.A.1.5.2	-	iYO844.BSU12930
Nickel_transport_homeostasis	GMDLPC_01543	dppC	COG1173 ABC-type dipeptide oligopeptide nickel transport systems, permease components	ko:K15582,ko:K16201	-	BPD_transp_1,OppC_N	COG1173@1|root,COG1173@2|Bacteria,1TP4R@1239|Firmicutes,4H9PZ@91061|Bacilli,1ZC9B@1386|Bacillus	91061|Bacilli	EP	ko01501,ko02010,ko02024,map01501,map02010,map02024	M00439,M00566	-	ko00000,ko00001,ko00002,ko02000	3.A.1.5.1,3.A.1.5.18,3.A.1.5.19,3.A.1.5.2,3.A.1.5.25	-	-
Nickel_transport_homeostasis	GMDLPC_02928	nikA	ABC transporter	ko:K15584	-	SBP_bac_5	COG0747@1|root,COG0747@2|Bacteria,1TQ6S@1239|Firmicutes,4HBZI@91061|Bacilli,1ZBMZ@1386|Bacillus	91061|Bacilli	E	ko02010,map02010	M00440	-	ko00000,ko00001,ko00002,ko02000	3.A.1.5	-	-
Nickel_transport_homeostasis	GMDLPC_02929	nikB	With NikACDE is involved in nickel transport into the cell	ko:K15585	-	BPD_transp_1	COG0601@1|root,COG0601@2|Bacteria,1TP1S@1239|Firmicutes,4HBQY@91061|Bacilli,1ZQAH@1386|Bacillus	91061|Bacilli	P	ko02010,map02010	M00440	-	ko00000,ko00001,ko00002,ko02000	3.A.1.5	-	-
Nickel_transport_homeostasis	GMDLPC_02625	nikC	COG1173 ABC-type dipeptide oligopeptide nickel transport systems, permease components	ko:K02034,ko:K15586	-	BPD_transp_1,OppC_N	COG1173@1|root,COG1173@2|Bacteria,1TP4R@1239|Firmicutes,4HBB9@91061|Bacilli,1ZC1H@1386|Bacillus	91061|Bacilli	EP	ko02010,ko02024,map02010,map02024	M00239,M00440	-	ko00000,ko00001,ko00002,ko02000	3.A.1.5	-	-
Nickel_transport_homeostasis	GMDLPC_02930	nikC	With NikABDE is involved in nickel transport into the cell	ko:K02034,ko:K15586	-	BPD_transp_1,OppC_N	COG1173@1|root,COG1173@2|Bacteria,1TP4R@1239|Firmicutes,4HBWY@91061|Bacilli,1ZQ8B@1386|Bacillus	91061|Bacilli	EP	ko02010,ko02024,map02010,map02024	M00239,M00440	-	ko00000,ko00001,ko00002,ko02000	3.A.1.5	-	-
Nickel_transport_homeostasis	GMDLPC_02931	nikD	ABC transporter, ATP-binding protein	ko:K15587	3.6.3.24	ABC_tran	COG0444@1|root,COG0444@2|Bacteria,1UYJ7@1239|Firmicutes,4HAPX@91061|Bacilli,1ZBAC@1386|Bacillus	91061|Bacilli	EP	ko02010,map02010	M00440	-	ko00000,ko00001,ko00002,ko01000,ko02000	3.A.1.5	-	-
Nickel_transport_homeostasis	GMDLPC_02932	nikE	ABC transporter, ATP-binding protein	ko:K10824	3.6.3.24	ABC_tran	COG4608@1|root,COG4608@2|Bacteria,1UY1G@1239|Firmicutes,4HBWF@91061|Bacilli,1ZENB@1386|Bacillus	91061|Bacilli	E	ko02010,map02010	M00440	-	ko00000,ko00001,ko00002,ko01000,ko02000	3.A.1.5	-	-
Nickel_transport_homeostasis	GMDLPC_01305	oppB	COG0601 ABC-type dipeptide oligopeptide nickel transport systems, permease components	ko:K15581	-	BPD_transp_1	COG0601@1|root,COG0601@2|Bacteria,1TP1S@1239|Firmicutes,4HA2S@91061|Bacilli,1ZAUS@1386|Bacillus	91061|Bacilli	P	ko01501,ko02010,ko02024,map01501,map02010,map02024	M00439	-	ko00000,ko00001,ko00002,ko02000	3.A.1.5.1,3.A.1.5.18,3.A.1.5.19,3.A.1.5.25	-	-
Nickel_transport_homeostasis	GMDLPC_01306	oppC	COG1173 ABC-type dipeptide oligopeptide nickel transport systems, permease components	ko:K15582,ko:K16201	-	BPD_transp_1,OppC_N	COG1173@1|root,COG1173@2|Bacteria,1TP4R@1239|Firmicutes,4H9PZ@91061|Bacilli,1ZC9B@1386|Bacillus	91061|Bacilli	EP	ko01501,ko02010,ko02024,map01501,map02010,map02024	M00439,M00566	-	ko00000,ko00001,ko00002,ko02000	3.A.1.5.1,3.A.1.5.18,3.A.1.5.19,3.A.1.5.2,3.A.1.5.25	-	-
Nickel_transport_homeostasis	GMDLPC_00950	oppC3	COG1173 ABC-type dipeptide oligopeptide nickel transport systems, permease components	ko:K02034	-	BPD_transp_1,OppC_N	COG1173@1|root,COG1173@2|Bacteria,1TP4R@1239|Firmicutes,4HBB9@91061|Bacilli,1ZC1H@1386|Bacillus	91061|Bacilli	EP	ko02024,map02024	M00239	-	ko00000,ko00001,ko00002,ko02000	3.A.1.5	-	-
Nickel_transport_homeostasis	GMDLPC_02040	ureD	Required for maturation of urease via the functional incorporation of the urease nickel metallocenter	ko:K03190	-	UreD	COG0829@1|root,COG0829@2|Bacteria,1TVM2@1239|Firmicutes,4HCED@91061|Bacilli,1ZFA2@1386|Bacillus	91061|Bacilli	O	-	-	-	ko00000	-	-	-
Nickel_transport_homeostasis	GMDLPC_02037	ureE	Involved in urease metallocenter assembly. Binds nickel. Probably functions as a nickel donor during metallocenter assembly	ko:K03187	-	UreE_C,UreE_N	COG2371@1|root,COG2371@2|Bacteria,1V4BI@1239|Firmicutes,4HHMD@91061|Bacilli,26F5C@186818|Planococcaceae	91061|Bacilli	O	-	-	-	ko00000	-	-	-
Nickel_transport_homeostasis	GMDLPC_02038	ureF	Required for maturation of urease via the functional incorporation of the urease nickel metallocenter	ko:K03188	-	UreF	COG0830@1|root,COG0830@2|Bacteria,1V2H0@1239|Firmicutes,4HHW3@91061|Bacilli,275EC@186822|Paenibacillaceae	91061|Bacilli	O	-	-	-	ko00000	-	-	-
Nickel_transport_homeostasis	GMDLPC_02039	ureG	Facilitates the functional incorporation of the urease nickel metallocenter. This process requires GTP hydrolysis, probably effectuated by UreG	ko:K03189	-	cobW	COG0378@1|root,COG0378@2|Bacteria,1TS00@1239|Firmicutes,4HC5C@91061|Bacilli,1ZDDD@1386|Bacillus	91061|Bacilli	KO	-	-	-	ko00000	-	-	-
Nickel_transport_homeostasis	GMDLPC_02041	ureH	PFAM Nickel cobalt transporter, high-affinity	-	-	DsbD_2	COG2215@1|root,COG2215@2|Bacteria,1VA77@1239|Firmicutes,4HM1V@91061|Bacilli,1ZC90@1386|Bacillus	91061|Bacilli	S	-	-	-	-	-	-	-
Nickel_transport_homeostasis	GMDLPC_04294	ykoC	COG0619 ABC-type cobalt transport system, permease component CbiQ and related transporters	ko:K16785	-	CbiQ	COG0619@1|root,COG0619@2|Bacteria,1V66E@1239|Firmicutes,4HI3N@91061|Bacilli,1ZPZF@1386|Bacillus	91061|Bacilli	P	ko02010,map02010	M00582	-	ko00000,ko00001,ko00002,ko02000	3.A.1.25,3.A.1.28,3.A.1.29,3.A.1.30,3.A.1.31,3.A.1.32,3.A.1.33,3.A.1.35	-	-
Nickel_transport_homeostasis	GMDLPC_04296	ykoE	ABC-type cobalt transport system, permease component	ko:K16925	-	ABC_cobalt	COG4721@1|root,COG4721@2|Bacteria,1V2RP@1239|Firmicutes,4HGBA@91061|Bacilli,1ZPZC@1386|Bacillus	91061|Bacilli	S	-	M00582	-	ko00000,ko00002,ko02000	3.A.1.30	-	-
Osmoprotection_desiccation_tolerance	GMDLPC_00249	-	Choline/ethanolamine kinase	-	-	APH	COG2334@1|root,COG2334@2|Bacteria,1UYYI@1239|Firmicutes,4HEYH@91061|Bacilli,1ZDPZ@1386|Bacillus	91061|Bacilli	S	-	-	-	-	-	-	-
Osmoprotection_desiccation_tolerance	GMDLPC_03946	-	Trehalose-phosphatase	ko:K21064	3.1.3.104	Hydrolase_3	COG0561@1|root,COG0561@2|Bacteria,1V5IQ@1239|Firmicutes,4HI0X@91061|Bacilli,1ZQ4I@1386|Bacillus	91061|Bacilli	S	ko00740,ko01100,ko01110,map00740,map01100,map01110	M00125	R07280	ko00000,ko00001,ko00002,ko01000	-	-	-
Osmoprotection_desiccation_tolerance	GMDLPC_03432	gbsA	Belongs to the aldehyde dehydrogenase family	ko:K00130	1.2.1.8	Aldedh	COG1012@1|root,COG1012@2|Bacteria,1TP4S@1239|Firmicutes,4H9MF@91061|Bacilli,1ZAY9@1386|Bacillus	91061|Bacilli	C	ko00260,ko01100,map00260,map01100	M00555	R02565,R02566	ko00000,ko00001,ko00002,ko01000	-	-	-
Osmoprotection_desiccation_tolerance	GMDLPC_03431	gbsB	alcohol dehydrogenase	ko:K11440	1.1.1.1	Fe-ADH	COG1454@1|root,COG1454@2|Bacteria,1TPB4@1239|Firmicutes,4HAPA@91061|Bacilli,1ZBBG@1386|Bacillus	91061|Bacilli	C	ko00260,ko01100,map00260,map01100	M00555	R08557,R08558	ko00000,ko00001,ko00002,ko01000	-	-	-
Osmoprotection_desiccation_tolerance	GMDLPC_03988	mscL	Channel that opens in response to stretch forces in the membrane lipid bilayer. May participate in the regulation of osmotic pressure changes within the cell	ko:K03282	-	MscL	COG1970@1|root,COG1970@2|Bacteria,1VA14@1239|Firmicutes,4HKIA@91061|Bacilli,1ZH44@1386|Bacillus	91061|Bacilli	M	-	-	-	ko00000,ko02000	1.A.22.1	-	-
Osmoprotection_desiccation_tolerance	GMDLPC_02732	opuAA	glycine betaine	ko:K02000	3.6.3.32	ABC_tran,CBS	COG0517@1|root,COG4175@1|root,COG0517@2|Bacteria,COG4175@2|Bacteria,1UHNE@1239|Firmicutes,4HA9P@91061|Bacilli,1ZS1P@1386|Bacillus	91061|Bacilli	E	ko02010,map02010	M00208	-	ko00000,ko00001,ko00002,ko01000,ko02000	3.A.1.12	-	-
Osmoprotection_desiccation_tolerance	GMDLPC_02731	opuAB	glycine betaine	ko:K02001	-	BPD_transp_1	COG4176@1|root,COG4176@2|Bacteria,1UHRI@1239|Firmicutes,4IS7D@91061|Bacilli,1ZS1Q@1386|Bacillus	91061|Bacilli	P	ko02010,map02010	M00208	-	ko00000,ko00001,ko00002,ko02000	3.A.1.12	-	-
Osmoprotection_desiccation_tolerance	GMDLPC_02730	opuAC	glycine betaine	ko:K02001,ko:K02002	-	BPD_transp_1,OpuAC	COG2113@1|root,COG2113@2|Bacteria,1TP82@1239|Firmicutes,4H9MM@91061|Bacilli,1ZS5A@1386|Bacillus	91061|Bacilli	E	ko02010,map02010	M00208	-	ko00000,ko00001,ko00002,ko02000	3.A.1.12	-	-
Osmoprotection_desiccation_tolerance	GMDLPC_03756	opuCA	COG1125 ABC-type proline glycine betaine transport systems, ATPase components	ko:K05847	-	ABC_tran,CBS	COG1125@1|root,COG1125@2|Bacteria,1TPV8@1239|Firmicutes,4H9SI@91061|Bacilli,1ZBIG@1386|Bacillus	91061|Bacilli	E	ko02010,map02010	M00209	-	ko00000,ko00001,ko00002,ko02000	3.A.1.12	-	iSB619.SA_RS12845
Osmoprotection_desiccation_tolerance	GMDLPC_03755	opuCB	COG1174 ABC-type proline glycine betaine transport systems, permease component	ko:K05846	-	BPD_transp_1	COG1174@1|root,COG1174@2|Bacteria,1TSX8@1239|Firmicutes,4HC1D@91061|Bacilli,1ZQFM@1386|Bacillus	91061|Bacilli	P	ko02010,map02010	M00209	-	ko00000,ko00001,ko00002,ko02000	3.A.1.12	-	-
Osmoprotection_desiccation_tolerance	GMDLPC_03754	opuCC	COG1732 Periplasmic glycine betaine choline-binding (lipo)protein of an ABC-type transport system (osmoprotectant binding protein)	ko:K05845	-	OpuAC	COG1732@1|root,COG1732@2|Bacteria,1TQ7D@1239|Firmicutes,4HARV@91061|Bacilli,1ZQFN@1386|Bacillus	91061|Bacilli	M	ko02010,map02010	M00209	-	ko00000,ko00001,ko00002,ko02000	3.A.1.12	-	iSB619.SA_RS12835
Osmoprotection_desiccation_tolerance	GMDLPC_03753	opuCD	COG1174 ABC-type proline glycine betaine transport systems, permease component	ko:K05846	-	BPD_transp_1	COG1174@1|root,COG1174@2|Bacteria,1TQ5C@1239|Firmicutes,4HAVM@91061|Bacilli,1ZCXV@1386|Bacillus	91061|Bacilli	P	ko02010,map02010	M00209	-	ko00000,ko00001,ko00002,ko02000	3.A.1.12	-	-
Osmoprotection_desiccation_tolerance	GMDLPC_03313	opuD	Belongs to the BCCT transporter (TC 2.A.15) family	ko:K05020	-	BCCT	COG1292@1|root,COG1292@2|Bacteria,1TRS6@1239|Firmicutes,4HA7U@91061|Bacilli,1ZBRN@1386|Bacillus	91061|Bacilli	M	-	-	-	ko00000,ko02000	2.A.15.1.1,2.A.15.1.11	-	iYO844.BSU30070
Osmoprotection_desiccation_tolerance	GMDLPC_00848	treC	COG0366 Glycosidases	ko:K01226	3.2.1.93	Alpha-amylase,DUF3459,Malt_amylase_C	COG0366@1|root,COG0366@2|Bacteria,1TP53@1239|Firmicutes,4HA1G@91061|Bacilli,1ZASC@1386|Bacillus	91061|Bacilli	G	ko00500,map00500	-	R00837,R06113	ko00000,ko00001,ko01000	-	GH13	-
Oxidative_stress_defense	GMDLPC_00244	-	Thioredoxin	-	-	DSBA	COG2761@1|root,COG2761@2|Bacteria,1TRSS@1239|Firmicutes,4HEP8@91061|Bacilli,1ZQQD@1386|Bacillus	91061|Bacilli	Q	-	-	-	-	-	-	-
Oxidative_stress_defense	GMDLPC_04385	ahpC	Alkyl hydroperoxide reductase	ko:K03386	1.11.1.15	1-cysPrx_C,AhpC-TSA	COG0450@1|root,COG0450@2|Bacteria,1TQU7@1239|Firmicutes,4HA2M@91061|Bacilli,1ZCZP@1386|Bacillus	91061|Bacilli	O	ko04214,map04214	-	-	ko00000,ko00001,ko01000,ko04147	-	-	-
Oxidative_stress_defense	GMDLPC_04386	ahpF	Alkyl hydroperoxide reductase	ko:K03387	-	Pyr_redox_2,Thioredoxin_3	COG3634@1|root,COG3634@2|Bacteria,1TPYN@1239|Firmicutes,4H9W1@91061|Bacilli,1ZCRN@1386|Bacillus	91061|Bacilli	O	-	-	-	ko00000,ko01000	-	-	-
Oxidative_stress_defense	GMDLPC_04393	ahpF	Alkyl hydroperoxide reductase	ko:K03387	-	Pyr_redox_2,Thioredoxin_3	COG3634@1|root,COG3634@2|Bacteria,1TPYN@1239|Firmicutes,4H9W1@91061|Bacilli,1ZCRN@1386|Bacillus	91061|Bacilli	O	-	-	-	ko00000,ko01000	-	-	-
Oxidative_stress_defense	GMDLPC_00953	bcp	Peroxiredoxin	ko:K03564	1.11.1.15	AhpC-TSA	COG1225@1|root,COG1225@2|Bacteria,1V3N5@1239|Firmicutes,4HH7Z@91061|Bacilli,1ZFKU@1386|Bacillus	91061|Bacilli	O	-	-	-	ko00000,ko01000	-	-	-
Oxidative_stress_defense	GMDLPC_03692	bdbD	Thioredoxin	-	-	Thioredoxin_4	COG1651@1|root,COG1651@2|Bacteria,1V6IC@1239|Firmicutes,4HKJU@91061|Bacilli,1ZE03@1386|Bacillus	91061|Bacilli	O	-	-	-	-	-	-	-
Oxidative_stress_defense	GMDLPC_03366	dps	Belongs to the Dps family	ko:K04047	-	Ferritin	COG0783@1|root,COG0783@2|Bacteria,1VCVJ@1239|Firmicutes,4HMBD@91061|Bacilli,1ZGCM@1386|Bacillus	91061|Bacilli	P	-	-	-	ko00000,ko03036	-	-	-
Oxidative_stress_defense	GMDLPC_00092	hslO	Redox regulated molecular chaperone. Protects both thermally unfolding and oxidatively damaged proteins from irreversible aggregation. Plays an important role in the bacterial defense system toward oxidative stress	ko:K04083	-	HSP33	COG1281@1|root,COG1281@2|Bacteria,1TRCH@1239|Firmicutes,4HAFR@91061|Bacilli,1ZBFC@1386|Bacillus	91061|Bacilli	O	-	-	-	ko00000,ko03110	-	-	-
Oxidative_stress_defense	GMDLPC_04226	katA	serves to protect cells from the toxic effects of hydrogen peroxide	ko:K03781	1.11.1.6	Catalase,Catalase-rel	COG0753@1|root,COG0753@2|Bacteria,1TPPV@1239|Firmicutes,4H9XQ@91061|Bacilli,1ZB44@1386|Bacillus	91061|Bacilli	P	ko00380,ko00630,ko01110,ko01130,ko01200,ko04011,ko04016,ko04068,ko04146,ko04211,ko04212,ko04213,ko05014,map00380,map00630,map01110,map01130,map01200,map04011,map04016,map04068,map04146,map04211,map04212,map04213,map05014	M00532	R00009,R00602,R02670	ko00000,ko00001,ko00002,ko01000	-	-	-
Oxidative_stress_defense	GMDLPC_04289	katE	serves to protect cells from the toxic effects of hydrogen peroxide	ko:K03781	1.11.1.6	Catalase,Catalase-rel,DJ-1_PfpI	COG0693@1|root,COG0753@1|root,COG0693@2|Bacteria,COG0753@2|Bacteria,1TPPV@1239|Firmicutes,4H9XQ@91061|Bacilli,1ZB44@1386|Bacillus	91061|Bacilli	P	ko00380,ko00630,ko01110,ko01130,ko01200,ko04011,ko04016,ko04068,ko04146,ko04211,ko04212,ko04213,ko05014,map00380,map00630,map01110,map01130,map01200,map04011,map04016,map04068,map04146,map04211,map04212,map04213,map05014	M00532	R00009,R00602,R02670	ko00000,ko00001,ko00002,ko01000	-	-	-
Oxidative_stress_defense	GMDLPC_04225	katX	serves to protect cells from the toxic effects of hydrogen peroxide	ko:K03781	1.11.1.6	Catalase,Catalase-rel	COG0753@1|root,COG0753@2|Bacteria,1TPPV@1239|Firmicutes,4H9XQ@91061|Bacilli,1ZB44@1386|Bacillus	91061|Bacilli	P	ko00380,ko00630,ko01110,ko01130,ko01200,ko04011,ko04016,ko04068,ko04146,ko04211,ko04212,ko04213,ko05014,map00380,map00630,map01110,map01130,map01200,map04011,map04016,map04068,map04146,map04211,map04212,map04213,map05014	M00532	R00009,R00602,R02670	ko00000,ko00001,ko00002,ko01000	-	-	-
Oxidative_stress_defense	GMDLPC_02402	msrB	peptide methionine sulfoxide reductase	ko:K07305	1.8.4.12	SelR	COG0229@1|root,COG0229@2|Bacteria,1UPN0@1239|Firmicutes,4HGWN@91061|Bacilli,1ZFQG@1386|Bacillus	91061|Bacilli	O	-	-	-	ko00000,ko01000	-	-	-
Oxidative_stress_defense	GMDLPC_02403	msrB	Has an important function as a repair enzyme for proteins that have been inactivated by oxidation. Catalyzes the reversible oxidation-reduction of methionine sulfoxide in proteins to methionine	ko:K07304,ko:K12267	1.8.4.11,1.8.4.12	PMSR,SelR	COG0225@1|root,COG0225@2|Bacteria,1TQ3E@1239|Firmicutes,4HAIV@91061|Bacilli,1ZCC5@1386|Bacillus	91061|Bacilli	O	-	-	-	ko00000,ko01000	-	-	-
Oxidative_stress_defense	GMDLPC_00954	perR	Belongs to the Fur family	ko:K09825	-	FUR	COG0735@1|root,COG0735@2|Bacteria,1V400@1239|Firmicutes,4HHF8@91061|Bacilli,1ZFKE@1386|Bacillus	91061|Bacilli	P	-	-	-	ko00000,ko03000	-	-	-
Oxidative_stress_defense	GMDLPC_02013	perR	Belongs to the Fur family	ko:K09825	-	FUR	COG0735@1|root,COG0735@2|Bacteria,1V400@1239|Firmicutes,4HHF8@91061|Bacilli,1ZFKE@1386|Bacillus	91061|Bacilli	P	-	-	-	ko00000,ko03000	-	-	-
Oxidative_stress_defense	GMDLPC_04227	perR	Ferric uptake regulator family	ko:K03711,ko:K09825	-	FUR	COG0735@1|root,COG0735@2|Bacteria,1V400@1239|Firmicutes,4HHF8@91061|Bacilli,1ZHSC@1386|Bacillus	91061|Bacilli	P	-	-	-	ko00000,ko03000	-	-	-
Oxidative_stress_defense	GMDLPC_02788	sodA	radicals which are normally produced within the cells and which are toxic to biological systems	ko:K04564	1.15.1.1	Sod_Fe_C,Sod_Fe_N	COG0605@1|root,COG0605@2|Bacteria,1TPXT@1239|Firmicutes,4HA6U@91061|Bacilli,1ZBWK@1386|Bacillus	91061|Bacilli	P	ko04013,ko04068,ko04146,ko04211,ko04212,ko04213,ko05016,map04013,map04068,map04146,map04211,map04212,map04213,map05016	-	-	ko00000,ko00001,ko01000	-	-	-
Oxidative_stress_defense	GMDLPC_02363	sodC	Destroys radicals which are normally produced within the cells and which are toxic to biological systems	ko:K04565	1.15.1.1	Sod_Cu	COG2032@1|root,COG2032@2|Bacteria,1V652@1239|Firmicutes,4HH67@91061|Bacilli,1ZE46@1386|Bacillus	91061|Bacilli	P	ko04146,ko04213,ko05014,ko05016,ko05020,map04146,map04213,map05014,map05016,map05020	-	-	ko00000,ko00001,ko01000	-	-	-
Oxidative_stress_defense	GMDLPC_02355	sodF	Superoxide dismutase	ko:K04564	1.15.1.1	DUF2935,Sod_Fe_C,Sod_Fe_N	COG0605@1|root,COG0605@2|Bacteria,1TPXT@1239|Firmicutes,4HAX6@91061|Bacilli,1ZB6Q@1386|Bacillus	91061|Bacilli	P	ko04013,ko04068,ko04146,ko04211,ko04212,ko04213,ko05016,map04013,map04068,map04146,map04211,map04212,map04213,map05016	-	-	ko00000,ko00001,ko01000	-	-	-
Oxidative_stress_defense	GMDLPC_03252	tpx	Thiol-specific peroxidase that catalyzes the reduction of hydrogen peroxide and organic hydroperoxides to water and alcohols, respectively. Plays a role in cell protection against oxidative stress by detoxifying peroxides	ko:K11065	1.11.1.15	AhpC-TSA,Redoxin	COG2077@1|root,COG2077@2|Bacteria,1V474@1239|Firmicutes,4HFMW@91061|Bacilli,1ZARA@1386|Bacillus	91061|Bacilli	O	-	-	-	ko00000,ko01000	-	-	-
Oxidative_stress_defense	GMDLPC_03161	trxA	Belongs to the thioredoxin family	ko:K03671	-	Thioredoxin	COG3118@1|root,COG3118@2|Bacteria,1VA3Y@1239|Firmicutes,4HKKX@91061|Bacilli,1ZGXM@1386|Bacillus	91061|Bacilli	O	ko04621,ko05418,map04621,map05418	-	-	ko00000,ko00001,ko03110	-	-	-
Oxidative_stress_defense	GMDLPC_03833	trxB	Belongs to the class-II pyridine nucleotide-disulfide oxidoreductase family	ko:K00384	1.8.1.9	Pyr_redox_2	COG0492@1|root,COG0492@2|Bacteria,1TNZS@1239|Firmicutes,4HA4N@91061|Bacilli,1ZBDJ@1386|Bacillus	91061|Bacilli	C	ko00450,map00450	-	R02016,R03596,R09372	ko00000,ko00001,ko01000	-	-	-
Oxidative_stress_defense	GMDLPC_02080	ydbD	Catalase	ko:K07217	-	Mn_catalase	COG3546@1|root,COG3546@2|Bacteria,1TQVQ@1239|Firmicutes,4H9XR@91061|Bacilli,1ZBZ9@1386|Bacillus	91061|Bacilli	P	-	-	-	ko00000	-	-	-
Oxidative_stress_defense	GMDLPC_03998	ydbD	Catalase	ko:K07217	-	Mn_catalase	COG3546@1|root,COG3546@2|Bacteria,1TQVQ@1239|Firmicutes,4H9XR@91061|Bacilli,1ZBZ9@1386|Bacillus	91061|Bacilli	P	-	-	-	ko00000	-	-	-
Oxidative_stress_defense	GMDLPC_00563	ydbP	Thioredoxin	-	-	Thioredoxin	COG0526@1|root,COG0526@2|Bacteria,1VA84@1239|Firmicutes,4HKCD@91061|Bacilli,1ZHXM@1386|Bacillus	91061|Bacilli	CO	-	-	-	-	-	-	-
Oxidative_stress_defense	GMDLPC_02908	ydfQ	Thioredoxin	-	-	Thioredoxin	COG0526@1|root,COG0526@2|Bacteria,1VFUD@1239|Firmicutes,4HNQS@91061|Bacilli,1ZJBR@1386|Bacillus	91061|Bacilli	CO	-	-	-	-	-	-	-
Oxidative_stress_defense	GMDLPC_01677	ykuU	Alkyl hydroperoxide reductase	-	-	1-cysPrx_C,AhpC-TSA	COG0450@1|root,COG0450@2|Bacteria,1TQU7@1239|Firmicutes,4HA2M@91061|Bacilli,1ZCZP@1386|Bacillus	91061|Bacilli	O	-	-	-	-	-	-	-
Oxidative_stress_defense	GMDLPC_02108	yneN	alkyl hydroperoxide reductase Thiol specific antioxidant Mal allergen	-	-	AhpC-TSA	COG0526@1|root,COG0526@2|Bacteria,1VAPY@1239|Firmicutes,4HJN1@91061|Bacilli,1ZG2C@1386|Bacillus	91061|Bacilli	CO	-	-	-	-	-	-	-
Oxidative_stress_defense	GMDLPC_02536	ypdA	COG0492 Thioredoxin reductase	ko:K00384	1.8.1.9	Pyr_redox_3	COG0492@1|root,COG0492@2|Bacteria,1TQGS@1239|Firmicutes,4HBIS@91061|Bacilli,1ZCBR@1386|Bacillus	91061|Bacilli	O	ko00450,map00450	-	R02016,R03596,R09372	ko00000,ko00001,ko01000	-	-	-
Oxidative_stress_defense	GMDLPC_02425	ypgR	COG0694 Thioredoxin-like proteins and domains	-	-	HEAT_2,HEAT_PBS,Nfu_N,Virulence_fact	COG1413@1|root,COG1413@2|Bacteria,1TRJT@1239|Firmicutes,4HBFD@91061|Bacilli,1ZB7F@1386|Bacillus	91061|Bacilli	C	-	-	-	-	-	-	-
Oxidative_stress_defense	GMDLPC_03289	ytpP	Thioredoxin	-	-	Thioredoxin	COG0526@1|root,COG0526@2|Bacteria,1VAS6@1239|Firmicutes,4HKGM@91061|Bacilli,1ZHAS@1386|Bacillus	91061|Bacilli	CO	-	-	-	-	-	-	-
Oxidative_stress_defense	GMDLPC_03611	yusE	Thioredoxin	-	-	Thioredoxin	COG0526@1|root,COG0526@2|Bacteria,1VEVR@1239|Firmicutes,4HNM9@91061|Bacilli,1ZIVX@1386|Bacillus	91061|Bacilli	CO	-	-	-	-	-	-	-
Oxidative_stress_defense	GMDLPC_03562	yutI	COG0694 Thioredoxin-like proteins and domains	-	-	NifU	COG0694@1|root,COG0694@2|Bacteria,1VAAU@1239|Firmicutes,4HKQ8@91061|Bacilli,1ZHTR@1386|Bacillus	91061|Bacilli	O	-	-	-	-	-	-	-
Oxidative_stress_defense	GMDLPC_00258	yyaL	COG1331 Highly conserved protein containing a thioredoxin domain	ko:K06888	-	GlcNAc_2-epim,Glyco_hydro_9,Thioredox_DsbH	COG1331@1|root,COG1331@2|Bacteria,1TPRD@1239|Firmicutes,4H9ZS@91061|Bacilli,1ZCEN@1386|Bacillus	91061|Bacilli	O	-	-	-	ko00000	-	-	-
Oxidative_stress_defense	GMDLPC_00259	yyaL	COG1331 Highly conserved protein containing a thioredoxin domain	ko:K06888	-	GlcNAc_2-epim,Glyco_hydro_9,Thioredox_DsbH	COG1331@1|root,COG1331@2|Bacteria,1TPRD@1239|Firmicutes,4H9ZS@91061|Bacilli,1ZCEN@1386|Bacillus	91061|Bacilli	O	-	-	-	ko00000	-	-	-
PGA_poly_gamma_glutamate	GMDLPC_03949	capA	enzyme of poly-gamma-glutamate biosynthesis (capsule formation)	ko:K07282	-	PGA_cap	COG2843@1|root,COG2843@2|Bacteria,1TSQG@1239|Firmicutes,4HCUP@91061|Bacilli,1ZQDC@1386|Bacillus	91061|Bacilli	M	-	-	-	ko00000	-	-	-
PGA_poly_gamma_glutamate	GMDLPC_03951	capB	COG0769 UDP-N-acetylmuramyl tripeptide synthase	ko:K01932	-	Mur_ligase_M	COG0771@1|root,COG0771@2|Bacteria,1U01Y@1239|Firmicutes,4HDCH@91061|Bacilli,1ZDU1@1386|Bacillus	91061|Bacilli	M	-	-	-	ko00000,ko01000	-	-	-
PGA_poly_gamma_glutamate	GMDLPC_03950	capC	biosynthesis protein	ko:K22116	-	Caps_synth_CapC	29EG8@1|root,301E5@2|Bacteria,1V445@1239|Firmicutes,4HHXZ@91061|Bacilli,1ZGKP@1386|Bacillus	91061|Bacilli	S	-	-	-	ko00000	-	-	-
PGA_poly_gamma_glutamate	GMDLPC_02298	capD	GDP-mannose 4,6 dehydratase	-	-	Polysacc_synt_2	COG1086@1|root,COG1086@2|Bacteria,1TPTC@1239|Firmicutes,4IQQV@91061|Bacilli,1ZRMU@1386|Bacillus	91061|Bacilli	M	-	-	-	-	-	-	-
PGA_poly_gamma_glutamate	GMDLPC_03797	capD	Polysaccharide biosynthesis protein	ko:K19421	-	CoA_binding_3,Polysacc_synt_2	COG1086@1|root,COG1086@2|Bacteria,1TR3W@1239|Firmicutes,4HAER@91061|Bacilli,1ZB9K@1386|Bacillus	91061|Bacilli	GM	-	-	-	ko00000	-	-	-
PGA_poly_gamma_glutamate	GMDLPC_01954	pgsA	Belongs to the CDP-alcohol phosphatidyltransferase class-I family	ko:K00995	2.7.8.5	CDP-OH_P_transf	COG0558@1|root,COG0558@2|Bacteria,1V6PJ@1239|Firmicutes,4HCEX@91061|Bacilli,1ZBJ2@1386|Bacillus	91061|Bacilli	I	ko00564,ko01100,map00564,map01100	-	R01801	ko00000,ko00001,ko01000	-	-	iSB619.SA_RS06365
PGA_poly_gamma_glutamate	GMDLPC_03035	ymaC	Poly-gamma-glutamate hydrolase	-	-	Gamma_PGA_hydro	COG4195@1|root,COG4195@2|Bacteria,1VBQ5@1239|Firmicutes,4HK5Q@91061|Bacilli,1ZES0@1386|Bacillus	91061|Bacilli	S	-	-	-	-	-	-	-
Sporulation_germination	GMDLPC_01593	-	Stage 0 Sporulation Regulatory protein	-	-	-	2EHTK@1|root,33BJ8@2|Bacteria,1VN5I@1239|Firmicutes,4HRCP@91061|Bacilli,1ZJY3@1386|Bacillus	91061|Bacilli	S	-	-	-	-	-	-	-
Sporulation_germination	GMDLPC_01609	-	Spo0E like sporulation regulatory protein	ko:K06376	-	SpoOE-like	2AS3A@1|root,31HFZ@2|Bacteria,1UAJH@1239|Firmicutes,4IKY2@91061|Bacilli,1ZIAW@1386|Bacillus	91061|Bacilli	S	-	-	-	ko00000	-	-	-
Sporulation_germination	GMDLPC_01633	-	COG3773 Cell wall hydrolyses involved in spore germination	ko:K01449	3.5.1.28	Hydrolase_2,LysM	COG3773@1|root,COG3773@2|Bacteria,1V43B@1239|Firmicutes,4HJXG@91061|Bacilli,1ZERM@1386|Bacillus	91061|Bacilli	M	-	-	R04112	ko00000,ko01000	-	-	-
Sporulation_germination	GMDLPC_02256	-	Spore germination protein	ko:K06290,ko:K06312	-	Spore_GerAC	28IEM@1|root,2Z8GN@2|Bacteria,1UB3Y@1239|Firmicutes,4HV0B@91061|Bacilli,1ZRWJ@1386|Bacillus	91061|Bacilli	S	-	-	-	ko00000	-	-	-
Sporulation_germination	GMDLPC_02585	-	stage V sporulation protein	ko:K06407	-	SpoVAE	29419@1|root,2ZRG2@2|Bacteria,1V3UB@1239|Firmicutes,4HGP9@91061|Bacilli,1ZR7J@1386|Bacillus	91061|Bacilli	S	-	-	-	ko00000	-	-	-
Sporulation_germination	GMDLPC_02977	-	Probable sporulation protein (Bac_small_yrzI)	-	-	Bac_small_YrzI	29T4S@1|root,30EBG@2|Bacteria,1UCCN@1239|Firmicutes,4INV1@91061|Bacilli,1ZNZI@1386|Bacillus	91061|Bacilli	S	-	-	-	-	-	-	-
Sporulation_germination	GMDLPC_03039	-	Sporulation lipoprotein YhcN/YlaJ (Spore_YhcN_YlaJ)	ko:K06345	-	Spore_YhcN_YlaJ	2C7CE@1|root,30872@2|Bacteria,1V67M@1239|Firmicutes,4HHGE@91061|Bacilli,1ZDZH@1386|Bacillus	91061|Bacilli	S	-	-	-	ko00000	-	-	-
Sporulation_germination	GMDLPC_00055	abrB	COG2002 Regulators of stationary sporulation gene expression	ko:K06284	-	MazE_antitoxin	COG2002@1|root,COG2002@2|Bacteria,1VA3H@1239|Firmicutes,4HKCH@91061|Bacilli,1ZH0F@1386|Bacillus	91061|Bacilli	K	-	-	-	ko00000,ko03000	-	-	-
Sporulation_germination	GMDLPC_01706	abrB	of stationary sporulation gene expression	ko:K06284	-	MazE_antitoxin	COG2002@1|root,COG2002@2|Bacteria,1VA3H@1239|Firmicutes,4HKCH@91061|Bacilli,1ZH5A@1386|Bacillus	91061|Bacilli	K	-	-	-	ko00000,ko03000	-	-	-
Sporulation_germination	GMDLPC_02329	cotD	Inner spore coat protein D	ko:K06327	-	Spore-coat_CotD	2DP9U@1|root,3315V@2|Bacteria,1UB38@1239|Firmicutes,4IMFX@91061|Bacilli,1ZK2P@1386|Bacillus	91061|Bacilli	S	-	-	-	ko00000	-	-	-
Sporulation_germination	GMDLPC_02333	cotD	Inner spore coat protein D	ko:K06327	-	Spore-coat_CotD	2DP9U@1|root,3315V@2|Bacteria,1UB38@1239|Firmicutes,4IMFX@91061|Bacilli,1ZK2P@1386|Bacillus	91061|Bacilli	S	-	-	-	ko00000	-	-	-
Sporulation_germination	GMDLPC_02459	cotD	Inner spore coat protein D	ko:K06327	-	Spore-coat_CotD	2DP9U@1|root,3315V@2|Bacteria,1VI86@1239|Firmicutes,4HQAS@91061|Bacilli	91061|Bacilli	S	-	-	-	ko00000	-	-	-
Sporulation_germination	GMDLPC_03094	cotD	Inner spore coat protein D	ko:K06327	-	Spore-coat_CotD	2DP9U@1|root,3315V@2|Bacteria,1UB38@1239|Firmicutes,4IMFX@91061|Bacilli,1ZK2P@1386|Bacillus	91061|Bacilli	S	-	-	-	ko00000	-	-	-
Sporulation_germination	GMDLPC_01965	cotE	Spore coat protein	ko:K06328	-	CotE	2BYGR@1|root,2ZIKA@2|Bacteria,1V30V@1239|Firmicutes,4HFX6@91061|Bacilli,1ZE20@1386|Bacillus	91061|Bacilli	S	-	-	-	ko00000	-	-	-
Sporulation_germination	GMDLPC_04436	cotF	Spore coat protein	ko:K06329	-	Coat_F	COG5577@1|root,COG5577@2|Bacteria,1V91D@1239|Firmicutes,4HJ0J@91061|Bacilli,1ZGWF@1386|Bacillus	91061|Bacilli	M	-	-	-	ko00000	-	-	-
Sporulation_germination	GMDLPC_01234	cotH	Spore Coat	ko:K06330	-	CotH	COG5337@1|root,COG5337@2|Bacteria,1U0PJ@1239|Firmicutes,4HBE4@91061|Bacilli,1ZD5Z@1386|Bacillus	91061|Bacilli	M	-	-	-	ko00000	-	-	-
Sporulation_germination	GMDLPC_01210	cotJA	Spore coat associated protein JA (CotJA)	ko:K06332	-	CotJA	2E85N@1|root,332J6@2|Bacteria,1VFSE@1239|Firmicutes,4HNIY@91061|Bacilli,1ZISW@1386|Bacillus	91061|Bacilli	S	-	-	-	ko00000	-	-	-
Sporulation_germination	GMDLPC_01212	cotJC	Spore Coat	ko:K06334	-	Mn_catalase	COG3546@1|root,COG3546@2|Bacteria,1TQVQ@1239|Firmicutes,4HA34@91061|Bacilli,1ZQQY@1386|Bacillus	91061|Bacilli	P	-	-	-	ko00000	-	-	-
Sporulation_germination	GMDLPC_01347	cotV	Spore Coat Protein X and V domain	ko:K06340	-	Coat_X	29RIB@1|root,30CMA@2|Bacteria,1UA32@1239|Firmicutes,4IKCH@91061|Bacilli,1ZGFD@1386|Bacillus	91061|Bacilli	S	-	-	-	ko00000	-	-	-
Sporulation_germination	GMDLPC_01345	cotX	Spore Coat Protein X and V domain	ko:K06342	-	Coat_X	2CFVW@1|root,32S2K@2|Bacteria,1VBNQ@1239|Firmicutes,4HMD7@91061|Bacilli,1ZGPY@1386|Bacillus	91061|Bacilli	S	-	-	-	ko00000	-	-	-
Sporulation_germination	GMDLPC_01344	cotY	Spore coat protein Z	ko:K06343	-	Spore-coat_CotZ	29X3J@1|root,30ISA@2|Bacteria,1V4YJ@1239|Firmicutes,4HHNC@91061|Bacilli,1ZDHZ@1386|Bacillus	91061|Bacilli	S	-	-	-	ko00000	-	-	-
Sporulation_germination	GMDLPC_01343	cotZ	Spore coat protein	ko:K06344	-	Spore-coat_CotZ	28Q17@1|root,2ZCJP@2|Bacteria,1V1H6@1239|Firmicutes,4HGUD@91061|Bacilli,1ZESU@1386|Bacillus	91061|Bacilli	S	-	-	-	ko00000	-	-	-
Sporulation_germination	GMDLPC_00255	csgA	Sigma-G-dependent sporulation-specific SASP protein	-	-	CsgA	2C58K@1|root,32Y9K@2|Bacteria,1VESG@1239|Firmicutes,4HQS0@91061|Bacilli,1ZIZ4@1386|Bacillus	91061|Bacilli	S	-	-	-	-	-	-	-
Sporulation_germination	GMDLPC_00126	disA	Has also diadenylate cyclase activity, catalyzing the condensation of 2 ATP molecules into cyclic di-AMP (c-di-AMP). c- di-AMP acts as a signaling molecule that couples DNA integrity with progression of sporulation. The rise in c-di-AMP level generated by DisA while scanning the chromosome, operates as a positive signal that advances sporulation	ko:K07067	2.7.7.85	DisA-linker,DisA_N,HHH,HHH_2	COG1623@1|root,COG1623@2|Bacteria,1TQD8@1239|Firmicutes,4HAQP@91061|Bacilli,1ZBIY@1386|Bacillus	91061|Bacilli	L	-	-	-	ko00000,ko01000	-	-	-
Sporulation_germination	GMDLPC_00332	eamA1	spore germination	-	-	EamA	COG0697@1|root,COG0697@2|Bacteria	2|Bacteria	EG	-	-	-	-	-	-	-
Sporulation_germination	GMDLPC_03869	ftsX	Part of the ABC transporter FtsEX involved in asymmetric cellular division facilitating the initiation of sporulation	ko:K09811	-	FtsX	COG2177@1|root,COG2177@2|Bacteria,1TPND@1239|Firmicutes,4HA5A@91061|Bacilli,1ZC4Q@1386|Bacillus	91061|Bacilli	D	ko02010,map02010	M00256	-	ko00000,ko00001,ko00002,ko02000,ko03036	3.A.1.140	-	-
Sporulation_germination	GMDLPC_03641	gerAA	Spore germination protein	ko:K06288,ko:K06310	-	GerA	COG0697@1|root,COG0697@2|Bacteria,1TP7K@1239|Firmicutes,4HAH1@91061|Bacilli,1ZBEF@1386|Bacillus	91061|Bacilli	EG	-	-	-	ko00000	-	-	-
Sporulation_germination	GMDLPC_03642	gerAB	Spore germination protein	ko:K06289	-	Spore_permease	COG0814@1|root,COG0814@2|Bacteria,1UI6P@1239|Firmicutes,4ISFP@91061|Bacilli,1ZETE@1386|Bacillus	91061|Bacilli	E	-	-	-	ko00000,ko02000	2.A.3.9.1	-	-
Sporulation_germination	GMDLPC_01249	gerAB3	Spore germination protein	-	-	Spore_permease	COG0814@1|root,COG0814@2|Bacteria,1UE4M@1239|Firmicutes,4HDI0@91061|Bacilli,1ZDWS@1386|Bacillus	91061|Bacilli	E	-	-	-	-	-	-	-
Sporulation_germination	GMDLPC_03643	gerBC	Spore germination protein	ko:K06290,ko:K06293,ko:K06312	-	Spore_GerAC	28IEM@1|root,2Z8GN@2|Bacteria,1UB3Y@1239|Firmicutes,4HV0B@91061|Bacilli,1ZRWJ@1386|Bacillus	91061|Bacilli	S	-	-	-	ko00000	-	-	-
Sporulation_germination	GMDLPC_00472	gerKA	Spore germination protein	ko:K06295	-	GerA	COG0697@1|root,COG0697@2|Bacteria,1TP7K@1239|Firmicutes,4HAH1@91061|Bacilli,1ZBEF@1386|Bacillus	91061|Bacilli	EG	-	-	-	ko00000	-	-	-
Sporulation_germination	GMDLPC_01250	gerKA3	Bacillus/Clostridium GerA spore germination protein	ko:K06295	-	GerA	COG0619@1|root,COG0619@2|Bacteria,1VBW7@1239|Firmicutes,4HCFC@91061|Bacilli,1ZS9T@1386|Bacillus	91061|Bacilli	P	-	-	-	ko00000	-	-	-
Sporulation_germination	GMDLPC_00474	gerKB	Spore germination protein	ko:K06296	-	Spore_permease	COG1457@1|root,COG1457@2|Bacteria,1UI3Y@1239|Firmicutes,4ISCI@91061|Bacilli,1ZS7D@1386|Bacillus	91061|Bacilli	F	-	-	-	ko00000,ko02000	2.A.3.9.3	-	-
Sporulation_germination	GMDLPC_00473	gerKC	spore germination	ko:K06297	-	Spore_GerAC	2DBJR@1|root,2Z9N7@2|Bacteria,1TRSN@1239|Firmicutes,4HCDI@91061|Bacilli,1ZDF7@1386|Bacillus	91061|Bacilli	S	-	-	-	ko00000	-	-	-
Sporulation_germination	GMDLPC_03149	gerM	COG5401 Spore germination protein	ko:K06298	-	Germane	COG5401@1|root,COG5401@2|Bacteria,1TPQD@1239|Firmicutes,4HB1S@91061|Bacilli,1ZBZJ@1386|Bacillus	91061|Bacilli	S	-	-	-	ko00000	-	-	-
Sporulation_germination	GMDLPC_01231	gerPA	Spore germination protein	ko:K06299	-	gerPA	2DPJX@1|root,332FH@2|Bacteria,1VF9T@1239|Firmicutes,4HPCA@91061|Bacilli,1ZIV2@1386|Bacillus	91061|Bacilli	S	-	-	-	ko00000	-	-	-
Sporulation_germination	GMDLPC_01229	gerPC	Spore germination protein	ko:K06301	-	GerPC	2EBJR@1|root,335K6@2|Bacteria,1VF1J@1239|Firmicutes,4HNKG@91061|Bacilli,1ZI2K@1386|Bacillus	91061|Bacilli	S	-	-	-	ko00000	-	-	-
Sporulation_germination	GMDLPC_01228	gerPD	Spore germination protein	ko:K06302	-	-	2C5QJ@1|root,33C5U@2|Bacteria,1VK5Y@1239|Firmicutes,4HR2R@91061|Bacilli,1ZIUX@1386|Bacillus	91061|Bacilli	S	-	-	-	ko00000	-	-	-
Sporulation_germination	GMDLPC_01227	gerPE	Spore germination protein GerPE	ko:K06303	-	GerPE	2EEB8@1|root,3385J@2|Bacteria,1VM15@1239|Firmicutes,4HPJI@91061|Bacilli,1ZJ91@1386|Bacillus	91061|Bacilli	S	-	-	-	ko00000	-	-	-
Sporulation_germination	GMDLPC_01226	gerPF	Spore germination protein gerPA/gerPF	ko:K06299,ko:K06304	-	gerPA	2DP0U@1|root,3302E@2|Bacteria,1VHZ7@1239|Firmicutes,4HNJQ@91061|Bacilli,1ZIWY@1386|Bacillus	91061|Bacilli	S	-	-	-	ko00000	-	-	-
Sporulation_germination	GMDLPC_04114	gerQ	Essential for the localization of CwlJ in the spore coat and for spore germination triggered by calcium and dipicolinic acid (DPA). Its assembly into the spore coat is dependent on the coat morphogenetic proteins CotE and SpoIVA	ko:K06305	-	Spore_GerQ	2CWP1@1|root,32T03@2|Bacteria,1VAD2@1239|Firmicutes,4HKGQ@91061|Bacilli,1ZH2J@1386|Bacillus	91061|Bacilli	S	-	-	-	ko00000	-	-	-
Sporulation_germination	GMDLPC_02849	gpr	Initiates the rapid degradation of small, acid-soluble proteins during spore germination	ko:K06012	3.4.24.78	Peptidase_A25	COG0680@1|root,COG0680@2|Bacteria,1TPFY@1239|Firmicutes,4HAGH@91061|Bacilli,1ZC4A@1386|Bacillus	91061|Bacilli	C	-	-	-	ko00000,ko01000,ko01002	-	-	-
Sporulation_germination	GMDLPC_01141	hpr	Negative regulator of protease production and sporulation	ko:K09682	-	MarR	COG1846@1|root,COG1846@2|Bacteria,1UY04@1239|Firmicutes,4HBQS@91061|Bacilli,1ZBRK@1386|Bacillus	91061|Bacilli	K	-	-	-	ko00000,ko03000	-	-	-
Sporulation_germination	GMDLPC_03487	kapD	the KinA pathway to sporulation	ko:K06348	-	RNase_T	COG5018@1|root,COG5018@2|Bacteria,1V7QB@1239|Firmicutes,4IRTF@91061|Bacilli,1ZRXX@1386|Bacillus	91061|Bacilli	L	-	-	-	ko00000	-	-	-
Sporulation_germination	GMDLPC_00194	kbaA	Involved in the activation of the KinB signaling pathway of sporulation	ko:K06349	-	KbaA	COG2194@1|root,COG2194@2|Bacteria,1UZ64@1239|Firmicutes,4HFDE@91061|Bacilli,1ZFN5@1386|Bacillus	91061|Bacilli	S	-	-	-	ko00000	-	-	-
Sporulation_germination	GMDLPC_01312	mecA	Enables the recognition and targeting of unfolded and aggregated proteins to the ClpC protease or to other proteins involved in proteolysis. Acts negatively in the development of competence by binding ComK and recruiting it to the ClpCP protease. When overexpressed, inhibits sporulation. Also involved in Spx degradation by ClpC	ko:K16511	-	MecA	COG4862@1|root,COG4862@2|Bacteria,1UZ7D@1239|Firmicutes,4HDV3@91061|Bacilli,1ZAV4@1386|Bacillus	91061|Bacilli	NOT	-	-	-	ko00000	-	-	-
Sporulation_germination	GMDLPC_02538	mecB	Enables the recognition and targeting of unfolded and aggregated proteins to the ClpC protease or to other proteins involved in proteolysis. Acts negatively in the development of competence by binding ComK and recruiting it to the ClpCP protease. When overexpressed, inhibits sporulation. Also involved in Spx degradation by ClpC	ko:K16511	-	MecA	COG4862@1|root,COG4862@2|Bacteria,1V1B7@1239|Firmicutes,4HBM5@91061|Bacilli,1ZF7G@1386|Bacillus	91061|Bacilli	NOT	-	-	-	ko00000	-	-	-
Sporulation_germination	GMDLPC_03040	safA	spore coat assembly protein SafA	ko:K06370	-	LysM	COG1388@1|root,COG1388@2|Bacteria,1VETU@1239|Firmicutes,4HP2D@91061|Bacilli,1ZD0H@1386|Bacillus	91061|Bacilli	M	-	-	-	ko00000	-	-	-
Sporulation_germination	GMDLPC_01792	sigE	sigma factors are initiation factors that promote the attachment of RNA polymerase to specific initiation sites and are then released	ko:K03091	-	Sigma70_r2,Sigma70_r4	COG1191@1|root,COG1191@2|Bacteria,1TP3T@1239|Firmicutes,4H9PG@91061|Bacilli,1ZBKD@1386|Bacillus	91061|Bacilli	K	-	-	-	ko00000,ko03021	-	-	-
Sporulation_germination	GMDLPC_02591	sigF	Sigma factors are initiation factors that promote the attachment of RNA polymerase to specific initiation sites and are then released	ko:K03091	-	Sigma70_r2,Sigma70_r3,Sigma70_r4	COG1191@1|root,COG1191@2|Bacteria,1TP3Q@1239|Firmicutes,4HC42@91061|Bacilli,1ZANZ@1386|Bacillus	91061|Bacilli	K	-	-	-	ko00000,ko03021	-	-	-
Sporulation_germination	GMDLPC_01793	sigG	Sigma factors are initiation factors that promote the attachment of RNA polymerase to specific initiation sites and are then released	ko:K03091	-	Sigma70_r2,Sigma70_r3,Sigma70_r4	COG1191@1|root,COG1191@2|Bacteria,1TPDD@1239|Firmicutes,4H9MN@91061|Bacilli,1ZB53@1386|Bacillus	91061|Bacilli	K	-	-	-	ko00000,ko03021	-	-	-
Sporulation_germination	GMDLPC_02875	sigK	sigma factors are initiation factors that promote the attachment of RNA polymerase to specific initiation sites and are then released	ko:K03091	-	Sigma70_r2,Sigma70_r4	COG1191@1|root,COG1191@2|Bacteria,1TPJ5@1239|Firmicutes,4HBY2@91061|Bacilli,1ZB3Q@1386|Bacillus	91061|Bacilli	K	-	-	-	ko00000,ko03021	-	-	-
Sporulation_germination	GMDLPC_02886	sigK	sigma factors are initiation factors that promote the attachment of RNA polymerase to specific initiation sites and are then released	ko:K03091	-	Sigma70_r2,Sigma70_r4	COG1191@1|root,COG1191@2|Bacteria,1TPJ5@1239|Firmicutes,4HBY2@91061|Bacilli,1ZB3Q@1386|Bacillus	91061|Bacilli	K	-	-	-	ko00000,ko03021	-	-	-
Sporulation_germination	GMDLPC_02533	sleB	Spore cortex-lytic enzyme	ko:K01449	3.5.1.28	Hydrolase_2,PG_binding_1	COG3409@1|root,COG3773@1|root,COG3409@2|Bacteria,COG3773@2|Bacteria,1TRFW@1239|Firmicutes,4HA2V@91061|Bacilli,1ZB40@1386|Bacillus	91061|Bacilli	M	-	-	R04112	ko00000,ko01000	-	-	-
Sporulation_germination	GMDLPC_01645	splB	Spore photoproduct lyase	ko:K03716	4.1.99.14	-	COG1533@1|root,COG1533@2|Bacteria,1TPA3@1239|Firmicutes,4HACB@91061|Bacilli,1ZBPU@1386|Bacillus	91061|Bacilli	L	-	-	-	ko00000,ko01000	-	-	-
Sporulation_germination	GMDLPC_02563	spmA	Spore maturation protein	ko:K06373	-	Gate	COG2715@1|root,COG2715@2|Bacteria,1V1E2@1239|Firmicutes,4HBTK@91061|Bacilli,1ZBSV@1386|Bacillus	91061|Bacilli	S	-	-	-	ko00000	-	-	-
Sporulation_germination	GMDLPC_02562	spmB	Spore maturation protein	ko:K06374	-	Gate	COG0700@1|root,COG0700@2|Bacteria,1V45M@1239|Firmicutes,4HH1Y@91061|Bacilli,1ZFIY@1386|Bacillus	91061|Bacilli	S	-	-	-	ko00000	-	-	-
Sporulation_germination	GMDLPC_02697	spo0A	May play the central regulatory role in sporulation. It may be an element of the effector pathway responsible for the activation of sporulation genes in response to nutritional stress. Spo0A may act in concert with spo0H (a sigma factor) to control the expression of some genes that are critical to the sporulation process	ko:K07699	-	Response_reg,Spo0A_C	COG0745@1|root,COG0745@2|Bacteria,1TPF7@1239|Firmicutes,4HA1M@91061|Bacilli,1ZBNB@1386|Bacillus	91061|Bacilli	KT	ko02020,ko02024,map02020,map02024	M00485	-	ko00000,ko00001,ko00002,ko02022	-	-	-
Sporulation_germination	GMDLPC_03049	spo0B	Sporulation initiation phospho-transferase B, C-terminal	ko:K06375	-	SPOB_a,SPOB_ab	COG3290@1|root,COG3290@2|Bacteria,1V8IS@1239|Firmicutes,4HQ4T@91061|Bacilli,1ZHUN@1386|Bacillus	91061|Bacilli	T	ko02020,ko02024,map02020,map02024	-	-	ko00000,ko00001,ko01000	-	-	-
Sporulation_germination	GMDLPC_04076	spo0F	response regulator	ko:K02490	-	Response_reg	COG2204@1|root,COG2204@2|Bacteria,1V6R9@1239|Firmicutes,4HIXH@91061|Bacilli,1ZG9M@1386|Bacillus	91061|Bacilli	T	ko02020,ko02024,map02020,map02024	M00485	-	ko00000,ko00001,ko00002,ko02022	-	-	-
Sporulation_germination	GMDLPC_03114	spoIIB	Sporulation related domain	ko:K06380	-	SPOR	29RG0@1|root,30CIU@2|Bacteria,1U9YU@1239|Firmicutes,4IK6R@91061|Bacilli,1ZFFM@1386|Bacillus	91061|Bacilli	S	-	-	-	ko00000	-	-	-
Sporulation_germination	GMDLPC_04036	spoIID	Stage II sporulation protein D	ko:K06381	-	SpoIID	COG2385@1|root,COG2385@2|Bacteria,1TQSI@1239|Firmicutes,4HCE3@91061|Bacilli,1ZBNU@1386|Bacillus	91061|Bacilli	D	-	-	-	ko00000	-	-	-
Sporulation_germination	GMDLPC_00085	spoIIE	stage II sporulation protein E	ko:K06382	3.1.3.16	SpoIIE	COG2208@1|root,COG2208@2|Bacteria,1TQ92@1239|Firmicutes,4HB0X@91061|Bacilli,1ZAYZ@1386|Bacillus	91061|Bacilli	KT	-	-	-	ko00000,ko01000	-	-	-
Sporulation_germination	GMDLPC_01791	spoIIGA	aspartic protease that is responsible for the proteolytic cleavage of the RNA polymerase sigma E factor (SigE spoIIGB) to yield the active peptide in the mother cell during sporulation. Responds to a signal from the forespore that is triggered by the extracellular signal protein SpoIIR	ko:K06383	-	Peptidase_U4	29ECG@1|root,301AF@2|Bacteria,1UY4W@1239|Firmicutes,4HDX6@91061|Bacilli,1ZAV2@1386|Bacillus	91061|Bacilli	M	-	-	-	ko00000,ko01000,ko01002	-	-	-
Sporulation_germination	GMDLPC_02718	spoIIIAA	stage III sporulation protein AA	ko:K06390	-	AAA,T2SSE	COG3854@1|root,COG3854@2|Bacteria,1TQ23@1239|Firmicutes,4HA2K@91061|Bacilli,1ZAWB@1386|Bacillus	91061|Bacilli	S	-	-	-	ko00000	-	-	-
Sporulation_germination	GMDLPC_02717	spoIIIAB	Stage III sporulation protein	ko:K06391	-	Spore_III_AB	2CEWW@1|root,32S0Q@2|Bacteria,1VAEG@1239|Firmicutes,4HGSK@91061|Bacilli,1ZQIX@1386|Bacillus	91061|Bacilli	S	-	-	-	ko00000	-	-	-
Sporulation_germination	GMDLPC_02716	spoIIIAC	stage III sporulation protein AC	ko:K06392	-	SpoIIIAC	2E555@1|root,32ZY3@2|Bacteria,1VEM4@1239|Firmicutes,4HNG4@91061|Bacilli,1ZQSJ@1386|Bacillus	91061|Bacilli	S	-	-	-	ko00000	-	-	-
Sporulation_germination	GMDLPC_02715	spoIIIAD	Stage III sporulation protein AD	ko:K06393	-	SpoIIIAC	2CPUI@1|root,32SJW@2|Bacteria,1VA9Y@1239|Firmicutes,4HIIH@91061|Bacilli,1ZGYV@1386|Bacillus	91061|Bacilli	S	-	-	-	ko00000	-	-	-
Sporulation_germination	GMDLPC_02714	spoIIIAE	stage III sporulation protein AE	ko:K06394	-	Spore_III_AE	2C2CG@1|root,2Z7PW@2|Bacteria,1TQQ2@1239|Firmicutes,4H9UX@91061|Bacilli,1ZCFI@1386|Bacillus	91061|Bacilli	S	-	-	-	ko00000	-	-	-
Sporulation_germination	GMDLPC_02713	spoIIIAF	Stage III sporulation protein AF (Spore_III_AF)	ko:K06395	-	Spore_III_AF	2E7KE@1|root,3322G@2|Bacteria,1VIAM@1239|Firmicutes,4HPYJ@91061|Bacilli,1ZS0K@1386|Bacillus	91061|Bacilli	S	-	-	-	ko00000	-	-	-
Sporulation_germination	GMDLPC_02712	spoIIIAG	stage III sporulation protein AG	ko:K06396	-	-	2E6BB@1|root,330Z5@2|Bacteria,1VF3M@1239|Firmicutes,4HH7J@91061|Bacilli,1ZEMQ@1386|Bacillus	91061|Bacilli	S	-	-	-	ko00000	-	-	-
Sporulation_germination	GMDLPC_03993	spoIIID	Stage III sporulation protein D	ko:K06283	-	SpoIIID	COG1609@1|root,COG1609@2|Bacteria,1VADF@1239|Firmicutes,4HKIY@91061|Bacilli,1ZGY1@1386|Bacillus	91061|Bacilli	K	-	-	-	ko00000,ko03000	-	-	-
Sporulation_germination	GMDLPC_02600	spoIIM	Required for complete septum migration and engulfment of the forespore compartment during sporulation. Required for stabilizing and recruiting of SpoIIP to the septal membrane	ko:K06384	-	SpoIIM	COG1300@1|root,COG1300@2|Bacteria,1V81P@1239|Firmicutes,4HJW8@91061|Bacilli,1ZAYC@1386|Bacillus	91061|Bacilli	S	-	-	-	ko00000	-	-	-
Sporulation_germination	GMDLPC_02848	spoIIP	stage II sporulation protein P	ko:K06385	-	SpoIIP	COG0860@1|root,COG0860@2|Bacteria,1TSFS@1239|Firmicutes,4HACZ@91061|Bacilli,1ZAV0@1386|Bacillus	91061|Bacilli	M	-	-	-	ko00000	-	-	-
Sporulation_germination	GMDLPC_04057	spoIIR	stage II sporulation protein R	ko:K06387	-	Spore_II_R	2AUKD@1|root,31K93@2|Bacteria,1V6PK@1239|Firmicutes,4HI5F@91061|Bacilli,1ZEE3@1386|Bacillus	91061|Bacilli	S	-	-	-	ko00000	-	-	-
Sporulation_germination	GMDLPC_01511	spoIISB	Stage II sporulation protein SB	ko:K06389	-	SpoIISB_antitox	29S32@1|root,30D7K@2|Bacteria,1UAYF@1239|Firmicutes,4IMBF@91061|Bacilli,1ZJQE@1386|Bacillus	91061|Bacilli	S	-	-	-	ko00000	-	-	-
Sporulation_germination	GMDLPC_02520	spoIVA	ATPase. Has a role at an early stage in the morphogenesis of the spore coat	ko:K06398	-	Spore_IV_A	COG0699@1|root,COG0699@2|Bacteria,1TPPG@1239|Firmicutes,4HBH1@91061|Bacilli,1ZBNH@1386|Bacillus	91061|Bacilli	S	-	-	-	ko00000	-	-	-
Sporulation_germination	GMDLPC_02698	spoIVB	Stage IV sporulation protein B	ko:K06399	3.4.21.116	PDZ,PDZ_2,Peptidase_S55	COG0750@1|root,COG0750@2|Bacteria,1TPIR@1239|Firmicutes,4H9TW@91061|Bacilli,1ZB04@1386|Bacillus	91061|Bacilli	M	-	-	-	ko00000,ko01000,ko01002	-	-	-
Sporulation_germination	GMDLPC_03053	spoIVFB	Stage IV sporulation protein	ko:K06402	-	Peptidase_M50,Peptidase_M50B	COG1994@1|root,COG1994@2|Bacteria,1V72P@1239|Firmicutes,4IR6Y@91061|Bacilli,1ZAQ2@1386|Bacillus	91061|Bacilli	S	-	-	-	ko00000,ko01000,ko01002	-	-	-
Sporulation_germination	GMDLPC_02590	spoVAA	Stage V sporulation protein AA	ko:K06403	-	SporV_AA	28PNE@1|root,2ZCB6@2|Bacteria,1V214@1239|Firmicutes,4HFTI@91061|Bacilli,1ZBVY@1386|Bacillus	91061|Bacilli	S	-	-	-	ko00000	-	-	-
Sporulation_germination	GMDLPC_02589	spoVAB	Stage V sporulation protein AB	ko:K06404	-	SpoVAB	2AF43@1|root,3152T@2|Bacteria,1VFMI@1239|Firmicutes,4HIN3@91061|Bacilli,1ZGZY@1386|Bacillus	91061|Bacilli	S	-	-	-	ko00000	-	-	-
Sporulation_germination	GMDLPC_02588	spoVAC	stage V sporulation protein AC	ko:K06405	-	SpoVAC_SpoVAEB	2ANER@1|root,31DDD@2|Bacteria,1V46U@1239|Firmicutes,4HH0C@91061|Bacilli,1ZFW2@1386|Bacillus	91061|Bacilli	S	-	-	-	ko00000	-	-	-
Sporulation_germination	GMDLPC_02587	spoVAD	Stage V sporulation protein AD	ko:K06406	-	SpoVAD	COG0332@1|root,COG0332@2|Bacteria,1TPDE@1239|Firmicutes,4H9W9@91061|Bacilli,1ZAW8@1386|Bacillus	91061|Bacilli	I	-	-	-	ko00000	-	-	-
Sporulation_germination	GMDLPC_02586	spoVAEB	stage V sporulation protein	ko:K06407	-	SpoVAC_SpoVAEB	2ANER@1|root,315MJ@2|Bacteria,1V6SU@1239|Firmicutes,4HIW4@91061|Bacilli,1ZG67@1386|Bacillus	91061|Bacilli	S	-	-	-	ko00000	-	-	-
Sporulation_germination	GMDLPC_02584	spoVAF	Stage V sporulation protein AF	ko:K06408	-	GerA	COG0697@1|root,COG0697@2|Bacteria,1TP7K@1239|Firmicutes,4HBWN@91061|Bacilli,1ZB54@1386|Bacillus	91061|Bacilli	EG	-	-	-	ko00000	-	-	-
Sporulation_germination	GMDLPC_02764	spoVAF	Bacillus/Clostridium GerA spore germination protein	ko:K06408	-	GerA	COG0697@1|root,COG0697@2|Bacteria,1TP7K@1239|Firmicutes,4HBWN@91061|Bacilli,1ZAS9@1386|Bacillus	91061|Bacilli	EG	-	-	-	ko00000	-	-	-
Sporulation_germination	GMDLPC_01776	spoVD	stage V sporulation protein D	ko:K08384	-	PASTA,PBP_dimer,Transpeptidase	COG0768@1|root,COG0768@2|Bacteria,1TP93@1239|Firmicutes,4H9VQ@91061|Bacilli,1ZBC0@1386|Bacillus	91061|Bacilli	M	ko00550,map00550	-	-	ko00000,ko00001,ko01011	-	-	-
Sporulation_germination	GMDLPC_00068	spoVG	Essential for sporulation. Interferes with or is a negative regulator of the pathway leading to asymmetric septation	ko:K06412	-	SpoVG	COG2088@1|root,COG2088@2|Bacteria,1V9ZG@1239|Firmicutes,4HIPT@91061|Bacilli,1ZGXK@1386|Bacillus	91061|Bacilli	D	-	-	-	ko00000	-	-	-
Sporulation_germination	GMDLPC_03120	spoVID	stage VI sporulation protein D	ko:K06417	-	LysM	COG1388@1|root,COG1388@2|Bacteria,1U052@1239|Firmicutes,4HF2C@91061|Bacilli,1ZB2H@1386|Bacillus	91061|Bacilli	M	-	-	-	ko00000	-	-	-
Sporulation_germination	GMDLPC_01351	spoVIF	Stage VI sporulation protein F	-	-	SpoVIF	2E36V@1|root,32Y6J@2|Bacteria,1VFDU@1239|Firmicutes,4HY6K@91061|Bacilli,1ZHWX@1386|Bacillus	91061|Bacilli	S	-	-	-	-	-	-	-
Sporulation_germination	GMDLPC_02047	spoVK	stage V sporulation protein K	ko:K06413	-	AAA	COG0464@1|root,COG0464@2|Bacteria,1TPQZ@1239|Firmicutes,4HCQK@91061|Bacilli,1ZBII@1386|Bacillus	91061|Bacilli	O	-	-	-	ko00000	-	-	-
Sporulation_germination	GMDLPC_01842	spoVM	Stage V sporulation protein family	ko:K06414	-	SpoV	29SFK@1|root,30DKE@2|Bacteria,1UBE2@1239|Firmicutes,4IMSS@91061|Bacilli,1ZKRK@1386|Bacillus	91061|Bacilli	S	-	-	-	ko00000	-	-	-
Sporulation_germination	GMDLPC_01064	spoVR	Stage V sporulation protein R	ko:K06415	-	SpoVR	COG2719@1|root,COG2719@2|Bacteria,1TRHQ@1239|Firmicutes,4HBAW@91061|Bacilli,1ZAT5@1386|Bacillus	91061|Bacilli	S	-	-	-	ko00000	-	-	-
Sporulation_germination	GMDLPC_01959	spoVS	Stage V sporulation protein S (SpoVS)	ko:K06416	-	SpoVS	COG2359@1|root,COG2359@2|Bacteria,1V6G8@1239|Firmicutes,4HIQV@91061|Bacilli,21VSA@150247|Anoxybacillus	91061|Bacilli	S	-	-	-	ko00000	-	-	-
Sporulation_germination	GMDLPC_00075	spoVT	stage V sporulation protein	ko:K04769	-	MazE_antitoxin,SpoVT_C	COG2002@1|root,COG2002@2|Bacteria,1V02A@1239|Firmicutes,4HDIW@91061|Bacilli,1ZAXU@1386|Bacillus	91061|Bacilli	K	-	-	-	ko00000,ko03000	-	-	-
Sporulation_germination	GMDLPC_03260	sspA	spore protein	ko:K06418,ko:K06419	-	SASP	2BX75@1|root,32YCI@2|Bacteria,1VEDY@1239|Firmicutes,4HNHZ@91061|Bacilli,1ZIWS@1386|Bacillus	91061|Bacilli	S	-	-	-	ko00000	-	-	-
Sporulation_germination	GMDLPC_01114	sspB	spore protein	ko:K06418,ko:K06419	-	SASP	2BX75@1|root,32YCI@2|Bacteria,1VEDY@1239|Firmicutes,4HNHZ@91061|Bacilli,1ZIWS@1386|Bacillus	91061|Bacilli	S	-	-	-	ko00000	-	-	-
Sporulation_germination	GMDLPC_01588	sspD	small acid-soluble spore protein	ko:K06421	-	SASP	2BX75@1|root,32YR8@2|Bacteria,1VJMT@1239|Firmicutes,4HP70@91061|Bacilli,1ZIU2@1386|Bacillus	91061|Bacilli	S	-	-	-	ko00000	-	-	-
Sporulation_germination	GMDLPC_00942	sspE	Small, acid-soluble spore protein, gamma-type	ko:K06422	-	SASP_gamma	2DRQR@1|root,33CNQ@2|Bacteria,1VGGC@1239|Firmicutes,4HR2A@91061|Bacilli,1ZJ1V@1386|Bacillus	91061|Bacilli	S	-	-	-	ko00000	-	-	-
Sporulation_germination	GMDLPC_02110	sspN	Small acid-soluble spore protein N family	ko:K06431	-	SspN	2EPWV@1|root,33HHC@2|Bacteria,1VMWH@1239|Firmicutes,4HRXR@91061|Bacilli,1ZK32@1386|Bacillus	91061|Bacilli	S	-	-	-	ko00000	-	-	-
Sporulation_germination	GMDLPC_03459	tgl	Probably plays a role in the assembly of the spore coat proteins by catalyzing epsilon-(gamma-glutamyl)lysine cross-links	ko:K00686	2.3.2.13	-	arCOG13259@1|root,2Z8C5@2|Bacteria,1V23R@1239|Firmicutes,4HB9U@91061|Bacilli,1ZG1S@1386|Bacillus	91061|Bacilli	H	-	-	-	ko00000,ko01000	-	-	-
Sporulation_germination	GMDLPC_03829	whiA	May be required for sporulation	ko:K09762	-	HTH_WhiA,LAGLIDADG_WhiA,WhiA_N	COG1481@1|root,COG1481@2|Bacteria,1TP2X@1239|Firmicutes,4HB4H@91061|Bacilli,1ZBKY@1386|Bacillus	91061|Bacilli	K	-	-	-	ko00000	-	-	-
Sporulation_germination	GMDLPC_00050	yaaT	stage 0 sporulation protein	-	-	PSP1	COG1774@1|root,COG1774@2|Bacteria,1TP1V@1239|Firmicutes,4H9M9@91061|Bacilli,1ZBCK@1386|Bacillus	91061|Bacilli	S	-	-	-	-	-	-	-
Sporulation_germination	GMDLPC_00079	yabP	Sporulation protein YabP	-	-	YabP	2E3ZZ@1|root,32YWW@2|Bacteria,1VEIW@1239|Firmicutes,4HPDE@91061|Bacilli,1ZGYU@1386|Bacillus	91061|Bacilli	S	-	-	-	-	-	-	-
Sporulation_germination	GMDLPC_00080	yabQ	spore cortex biosynthesis protein	-	-	Spore_YabQ	2BYDV@1|root,32RAH@2|Bacteria,1V91M@1239|Firmicutes,4HIIQ@91061|Bacilli,1ZH7H@1386|Bacillus	91061|Bacilli	S	-	-	-	-	-	-	-
Sporulation_germination	GMDLPC_01248	yfkR1	Spore germination B3/ GerAC like, C-terminal	ko:K06308	-	Spore_GerAC	28KNZ@1|root,2ZA76@2|Bacteria,1V0B1@1239|Firmicutes,4HEI5@91061|Bacilli	91061|Bacilli	S	-	-	-	ko00000	-	-	-
Sporulation_germination	GMDLPC_01135	yhaL	Sporulation protein YhaL	-	-	Spore_YhaL	2DPGI@1|root,331Z5@2|Bacteria,1VIZK@1239|Firmicutes,4HR2P@91061|Bacilli,1ZR8X@1386|Bacillus	91061|Bacilli	S	-	-	-	-	-	-	-
Sporulation_germination	GMDLPC_01033	yhcN	Sporulation lipoprotein YhcN/YlaJ (Spore_YhcN_YlaJ)	-	-	Spore_YhcN_YlaJ	2DZ9Y@1|root,32V70@2|Bacteria,1VA6H@1239|Firmicutes,4HKSG@91061|Bacilli,1ZHSJ@1386|Bacillus	91061|Bacilli	S	-	-	-	-	-	-	-
Sporulation_germination	GMDLPC_01035	yhcQ	Spore coat protein	-	-	Coat_F	COG5577@1|root,COG5577@2|Bacteria,1UIAR@1239|Firmicutes,4HC0T@91061|Bacilli,1ZDQK@1386|Bacillus	91061|Bacilli	M	-	-	-	-	-	-	-
Sporulation_germination	GMDLPC_01233	yisI	Spo0E like sporulation regulatory protein	-	-	SpoOE-like	2DJ46@1|root,304QH@2|Bacteria,1TX0U@1239|Firmicutes,4I5VT@91061|Bacilli,1ZJMR@1386|Bacillus	91061|Bacilli	S	-	-	-	-	-	-	-
Sporulation_germination	GMDLPC_01342	yjbX	Spore coat protein CotO	-	-	Spore_coat_CotO	2EECC@1|root,3386N@2|Bacteria,1VFWU@1239|Firmicutes,4HQI6@91061|Bacilli,1ZK7H@1386|Bacillus	91061|Bacilli	S	-	-	-	-	-	-	-
Sporulation_germination	GMDLPC_01739	ylaJ	Sporulation lipoprotein YhcN/YlaJ (Spore_YhcN_YlaJ)	-	-	Spore_YhcN_YlaJ	2A3AP@1|root,30RSQ@2|Bacteria,1VA69@1239|Firmicutes,4HKTQ@91061|Bacilli,1ZFXZ@1386|Bacillus	91061|Bacilli	S	-	-	-	-	-	-	-
Sporulation_germination	GMDLPC_01763	ylbJ	Sporulation integral membrane protein YlbJ	-	-	Gate	COG3314@1|root,COG3314@2|Bacteria,1TR0V@1239|Firmicutes,4HB55@91061|Bacilli,1ZCCT@1386|Bacillus	91061|Bacilli	S	-	-	-	-	-	-	-
Sporulation_germination	GMDLPC_01796	ylmC	sporulation protein	-	-	PRC	COG1873@1|root,COG1873@2|Bacteria,1VEMT@1239|Firmicutes,4HNT3@91061|Bacilli,1ZI0Y@1386|Bacillus	91061|Bacilli	S	-	-	-	-	-	-	-
Sporulation_germination	GMDLPC_01934	ylxY	Sporulation protein, polysaccharide deacetylase	-	-	Polysacc_deac_1	COG0726@1|root,COG0726@2|Bacteria,1TQ5M@1239|Firmicutes,4HAHC@91061|Bacilli,1ZC6V@1386|Bacillus	91061|Bacilli	G	-	-	-	-	-	-	-
Sporulation_germination	GMDLPC_02259	yndD1	Spore germination protein	ko:K06288,ko:K06310	-	GerA	COG0697@1|root,COG0697@2|Bacteria,1TP7K@1239|Firmicutes,4HAH1@91061|Bacilli,1ZBEF@1386|Bacillus	91061|Bacilli	EG	-	-	-	ko00000	-	-	-
Sporulation_germination	GMDLPC_02257	yndE	Spore germination protein	ko:K06311	-	Spore_permease	COG3949@1|root,COG3949@2|Bacteria,1TSZX@1239|Firmicutes,4HE2Z@91061|Bacilli,1ZCVM@1386|Bacillus	91061|Bacilli	S	-	-	-	ko00000,ko02000	2.A.3.9.4	-	-
Sporulation_germination	GMDLPC_02258	yndE	Spore germination protein	ko:K06311	-	Spore_permease	COG3949@1|root,COG3949@2|Bacteria,1TSZX@1239|Firmicutes,4HE2Z@91061|Bacilli,1ZCVM@1386|Bacillus	91061|Bacilli	S	-	-	-	ko00000,ko02000	2.A.3.9.4	-	-
Sporulation_germination	GMDLPC_02255	yndE7	Spore germination	ko:K06311	-	Spore_permease	COG0531@1|root,COG0531@2|Bacteria,1TZQ6@1239|Firmicutes,4ISWZ@91061|Bacilli,1ZS7K@1386|Bacillus	91061|Bacilli	U	-	-	-	ko00000,ko02000	2.A.3.9.4	-	-
Sporulation_germination	GMDLPC_02099	yneE	Sporulation inhibitor of replication protein sirA	-	-	SirA	2EUDS@1|root,33MW4@2|Bacteria,1VHIA@1239|Firmicutes,4HSFG@91061|Bacilli,1ZEP8@1386|Bacillus	91061|Bacilli	S	-	-	-	-	-	-	-
Sporulation_germination	GMDLPC_02101	ynzD	Spo0E like sporulation regulatory protein	-	-	SpoOE-like	29S1R@1|root,30D66@2|Bacteria,1UAWP@1239|Firmicutes,4IM9H@91061|Bacilli,1ZJIT@1386|Bacillus	91061|Bacilli	S	-	-	-	-	-	-	-
Sporulation_germination	GMDLPC_02532	ypeB	sporulation protein	ko:K06313	-	PepSY,YPEB	COG2959@1|root,COG2959@2|Bacteria,1TT9K@1239|Firmicutes,4HBM9@91061|Bacilli,1ZB4M@1386|Bacillus	91061|Bacilli	H	-	-	-	ko00000	-	-	-
Sporulation_germination	GMDLPC_02492	ypjB	sporulation protein	-	-	Spore_YpjB	28RMR@1|root,2ZE0H@2|Bacteria,1V1HS@1239|Firmicutes,4HFRG@91061|Bacilli,1ZANV@1386|Bacillus	91061|Bacilli	S	-	-	-	-	-	-	-
Sporulation_germination	GMDLPC_02830	yqfC	sporulation protein YqfC	-	-	YabP	2E4EZ@1|root,32ZA5@2|Bacteria,1VF5C@1239|Firmicutes,4HNQG@91061|Bacilli,1ZHZA@1386|Bacillus	91061|Bacilli	S	-	-	-	-	-	-	-
Sporulation_germination	GMDLPC_02829	yqfD	Stage IV sporulation	ko:K06438	-	YqfD	COG0561@1|root,COG0561@2|Bacteria,1TR3N@1239|Firmicutes,4HC8P@91061|Bacilli,1ZBP7@1386|Bacillus	91061|Bacilli	S	-	-	-	ko00000	-	-	-
Sporulation_germination	GMDLPC_03314	yteV	Sporulation protein Cse60	-	-	Spore_Cse60	2EJ4P@1|root,33CVX@2|Bacteria,1VMH9@1239|Firmicutes,4HSGS@91061|Bacilli,1ZIVZ@1386|Bacillus	91061|Bacilli	S	-	-	-	-	-	-	-
Sporulation_germination	GMDLPC_03253	ytfJ	Sporulation protein YtfJ	-	-	Spore_YtfJ	COG3874@1|root,COG3874@2|Bacteria,1V6H7@1239|Firmicutes,4HIG7@91061|Bacilli,1ZG9C@1386|Bacillus	91061|Bacilli	S	-	-	-	-	-	-	-
Sporulation_germination	GMDLPC_03237	ytrH	Sporulation protein YtrH	-	-	Spore_YtrH	2CBNY@1|root,330BE@2|Bacteria,1VGPH@1239|Firmicutes,4HNX7@91061|Bacilli,1ZH6P@1386|Bacillus	91061|Bacilli	S	-	-	-	-	-	-	-
Sporulation_germination	GMDLPC_03229	ytvI	sporulation integral membrane protein YtvI	-	-	AI-2E_transport	COG0628@1|root,COG0628@2|Bacteria,1TS4S@1239|Firmicutes,4HC6G@91061|Bacilli,1ZBXK@1386|Bacillus	91061|Bacilli	S	-	-	-	-	-	-	-
Sporulation_germination	GMDLPC_03578	yunB	Sporulation protein YunB (Spo_YunB)	-	-	Spore_YunB	2B51H@1|root,31XUS@2|Bacteria,1V6KA@1239|Firmicutes,4HKBP@91061|Bacilli,1ZFY9@1386|Bacillus	91061|Bacilli	S	-	-	-	-	-	-	-
Sporulation_germination	GMDLPC_03573	yutC	Sporulation lipoprotein YhcN/YlaJ (Spore_YhcN_YlaJ)	-	-	Spore_YhcN_YlaJ	2DBQ9@1|root,2ZACY@2|Bacteria,1V0WH@1239|Firmicutes,4HEH4@91061|Bacilli,1ZR7V@1386|Bacillus	91061|Bacilli	S	-	-	-	-	-	-	-
Sporulation_germination	GMDLPC_03568	yutH	Spore coat protein	-	-	-	COG2334@1|root,COG2334@2|Bacteria,1VEZ6@1239|Firmicutes,4HBAB@91061|Bacilli,1ZBAM@1386|Bacillus	91061|Bacilli	S	-	-	-	-	-	-	-
Sporulation_germination	GMDLPC_04141	ywcE	Required for proper spore morphogenesis. Important for spore germination	-	-	YwcE	2EPRF@1|root,33HBX@2|Bacteria,1VP6R@1239|Firmicutes,4HRWK@91061|Bacilli,1ZIF1@1386|Bacillus	91061|Bacilli	S	-	-	-	-	-	-	-
Sporulation_germination	GMDLPC_04446	yyaC	Sporulation protein YyaC	-	-	DUF1256	2ADZG@1|root,313RY@2|Bacteria,1V6JT@1239|Firmicutes,4HH5B@91061|Bacilli,1ZCER@1386|Bacillus	91061|Bacilli	S	-	-	-	-	-	-	-
Urease_urea_metabolism	GMDLPC_02033	ureA	Belongs to the urease gamma subunit family	ko:K01430	3.5.1.5	Urease_gamma	COG0831@1|root,COG0831@2|Bacteria,1V7GU@1239|Firmicutes,4HIJS@91061|Bacilli,26YAX@186822|Paenibacillaceae	91061|Bacilli	E	ko00220,ko00230,ko00791,ko01100,ko01120,map00220,map00230,map00791,map01100,map01120	-	R00131	ko00000,ko00001,ko01000	-	-	iSB619.SA_RS11965,iYO844.BSU36660
Urease_urea_metabolism	GMDLPC_02034	ureB	Belongs to the urease beta subunit family	ko:K01429	3.5.1.5	Urease_beta	COG0832@1|root,COG0832@2|Bacteria,1VAIA@1239|Firmicutes,4HM0I@91061|Bacilli,1ZH2P@1386|Bacillus	91061|Bacilli	E	ko00220,ko00230,ko00791,ko01100,ko01120,map00220,map00230,map00791,map01100,map01120	-	R00131	ko00000,ko00001,ko01000	-	-	-
Urease_urea_metabolism	GMDLPC_02035	ureC	Belongs to the metallo-dependent hydrolases superfamily. Urease alpha subunit family	ko:K01428	3.5.1.5	Amidohydro_1,Urease_alpha	COG0804@1|root,COG0804@2|Bacteria,1TPQP@1239|Firmicutes,4HBTS@91061|Bacilli,1ZDMR@1386|Bacillus	91061|Bacilli	E	ko00220,ko00230,ko00791,ko01100,ko01120,ko05120,map00220,map00230,map00791,map01100,map01120,map05120	-	R00131	ko00000,ko00001,ko01000	-	-	-
Urease_urea_metabolism	GMDLPC_02040	ureD	Required for maturation of urease via the functional incorporation of the urease nickel metallocenter	ko:K03190	-	UreD	COG0829@1|root,COG0829@2|Bacteria,1TVM2@1239|Firmicutes,4HCED@91061|Bacilli,1ZFA2@1386|Bacillus	91061|Bacilli	O	-	-	-	ko00000	-	-	-
Urease_urea_metabolism	GMDLPC_02037	ureE	Involved in urease metallocenter assembly. Binds nickel. Probably functions as a nickel donor during metallocenter assembly	ko:K03187	-	UreE_C,UreE_N	COG2371@1|root,COG2371@2|Bacteria,1V4BI@1239|Firmicutes,4HHMD@91061|Bacilli,26F5C@186818|Planococcaceae	91061|Bacilli	O	-	-	-	ko00000	-	-	-
Urease_urea_metabolism	GMDLPC_02038	ureF	Required for maturation of urease via the functional incorporation of the urease nickel metallocenter	ko:K03188	-	UreF	COG0830@1|root,COG0830@2|Bacteria,1V2H0@1239|Firmicutes,4HHW3@91061|Bacilli,275EC@186822|Paenibacillaceae	91061|Bacilli	O	-	-	-	ko00000	-	-	-
Urease_urea_metabolism	GMDLPC_02039	ureG	Facilitates the functional incorporation of the urease nickel metallocenter. This process requires GTP hydrolysis, probably effectuated by UreG	ko:K03189	-	cobW	COG0378@1|root,COG0378@2|Bacteria,1TS00@1239|Firmicutes,4HC5C@91061|Bacilli,1ZDDD@1386|Bacillus	91061|Bacilli	KO	-	-	-	ko00000	-	-	-
Urease_urea_metabolism	GMDLPC_02041	ureH	PFAM Nickel cobalt transporter, high-affinity	-	-	DsbD_2	COG2215@1|root,COG2215@2|Bacteria,1VA77@1239|Firmicutes,4HM1V@91061|Bacilli,1ZC90@1386|Bacillus	91061|Bacilli	S	-	-	-	-	-	-	-
Urease_urea_metabolism	GMDLPC_02032	yut	urea transporter	ko:K08717	-	UT	COG4413@1|root,COG4413@2|Bacteria,1V2Q4@1239|Firmicutes,4HFS9@91061|Bacilli	91061|Bacilli	E	-	-	-	ko00000,ko02000	1.A.28.2	-	-
pH_homeostasis_alkali_tolerance	GMDLPC_00192	mrp	Binds and transfers iron-sulfur (Fe-S) clusters to target apoproteins. Can hydrolyze ATP	ko:K03593	-	FeS_assembly_P,ParA	COG0489@1|root,COG0489@2|Bacteria,1TQ34@1239|Firmicutes,4HAW4@91061|Bacilli,1ZC2E@1386|Bacillus	91061|Bacilli	D	-	-	-	ko00000,ko03029,ko03036	-	-	-
pH_homeostasis_alkali_tolerance	GMDLPC_03499	mrpA	COG1009 NADH ubiquinone oxidoreductase subunit 5 (chain L) Multisubunit Na H antiporter, MnhA subunit	ko:K05565	-	DUF4040,Proton_antipo_M,Proton_antipo_N	COG1009@1|root,COG2111@1|root,COG1009@2|Bacteria,COG2111@2|Bacteria,1TQW4@1239|Firmicutes,4H9YR@91061|Bacilli,1ZAZ0@1386|Bacillus	91061|Bacilli	CP	-	-	-	ko00000,ko02000	2.A.63.1,2.A.63.2	-	-
pH_homeostasis_alkali_tolerance	GMDLPC_03500	mrpB	Subunit B of antiporter complex involved in resistance to high concentrations of Na , K , Li and or alkali	ko:K05566	-	MnhB	COG2111@1|root,COG2111@2|Bacteria,1V3VF@1239|Firmicutes,4HHAN@91061|Bacilli,1ZHC0@1386|Bacillus	91061|Bacilli	P	-	-	-	ko00000,ko02000	2.A.63.1,2.A.63.2	-	-
pH_homeostasis_alkali_tolerance	GMDLPC_03501	mrpC	Subunit C of antiporter complex involved in resistance to high concentrations of Na , K , Li and or alkali	ko:K05567	-	Oxidored_q2	COG1006@1|root,COG1006@2|Bacteria,1V7CR@1239|Firmicutes,4HJHX@91061|Bacilli,1ZH1G@1386|Bacillus	91061|Bacilli	P	-	-	-	ko00000,ko02000	2.A.63.1,2.A.63.2	-	-
pH_homeostasis_alkali_tolerance	GMDLPC_03502	mrpD	Subunit D of antiporter complex involved in resistance to high concentrations of Na , K , Li and or alkali	ko:K05568	-	Proton_antipo_M	COG0651@1|root,COG0651@2|Bacteria,1TRAT@1239|Firmicutes,4HA10@91061|Bacilli,1ZB2A@1386|Bacillus	91061|Bacilli	CP	-	-	-	ko00000,ko02000	2.A.63.1,2.A.63.2	-	iSB619.SA_RS04615
pH_homeostasis_alkali_tolerance	GMDLPC_03503	mrpE	Subunit E of antiporter complex involved in resistance to high concentrations of Na , K , Li and or alkali	ko:K05569	-	MNHE	COG1863@1|root,COG1863@2|Bacteria,1V52M@1239|Firmicutes,4HI4G@91061|Bacilli,1ZGAK@1386|Bacillus	91061|Bacilli	P	-	-	-	ko00000,ko02000	2.A.63.1,2.A.63.2	-	-
pH_homeostasis_alkali_tolerance	GMDLPC_03504	mrpF	Subunit F of antiporter complex involved in resistance to high concentrations of Na , K , Li and or alkali	ko:K05570	-	MrpF_PhaF	COG2212@1|root,COG2212@2|Bacteria,1VFB4@1239|Firmicutes,4HNQY@91061|Bacilli,1ZI42@1386|Bacillus	91061|Bacilli	P	-	-	-	ko00000,ko02000	2.A.63.1,2.A.63.2	-	iYO844.BSU31650
pH_homeostasis_alkali_tolerance	GMDLPC_03505	mrpG	COG1320 Multisubunit Na H antiporter, MnhG subunit	ko:K05571	-	PhaG_MnhG_YufB	COG1320@1|root,COG1320@2|Bacteria,1VABT@1239|Firmicutes,4HKX5@91061|Bacilli,1ZHVK@1386|Bacillus	91061|Bacilli	P	-	-	-	ko00000,ko02000	2.A.63.1,2.A.63.2	-	iYO844.BSU31660
pH_homeostasis_alkali_tolerance	GMDLPC_01102	nhaC	Na H antiporter	ko:K03315	-	Na_H_antiporter	COG1757@1|root,COG1757@2|Bacteria,1TQ3B@1239|Firmicutes,4HA18@91061|Bacilli,1ZBQN@1386|Bacillus	91061|Bacilli	C	-	-	-	ko00000,ko02000	2.A.35	-	-
pH_homeostasis_alkali_tolerance	GMDLPC_00578	rsbU	phosphatase	ko:K07315	3.1.3.3	RsbU_N,SpoIIE	COG2208@1|root,COG2208@2|Bacteria,1TQY5@1239|Firmicutes,4HAF6@91061|Bacilli,1ZBIB@1386|Bacillus	91061|Bacilli	KT	-	-	-	ko00000,ko01000,ko03021	-	-	-
pH_homeostasis_alkali_tolerance	GMDLPC_00579	rsbV	Belongs to the anti-sigma-factor antagonist family	ko:K04749	-	STAS,STAS_2	COG1366@1|root,COG1366@2|Bacteria,1VER8@1239|Firmicutes,4HP2I@91061|Bacilli,1ZIDN@1386|Bacillus	91061|Bacilli	T	-	-	-	ko00000,ko03021	-	-	-
pH_homeostasis_alkali_tolerance	GMDLPC_00580	rsbW	Negative regulator of sigma-B activity. Phosphorylates and inactivates its specific antagonist protein, RsbV. Upon phosphorylation of RsbV, RsbW is released and binds to sigma-B, thereby blocking its ability to form an RNA polymerase holoenzyme (E-sigma-B)	ko:K04757	2.7.11.1	HATPase_c_2	COG2172@1|root,COG2172@2|Bacteria,1V1IA@1239|Firmicutes,4HM6Z@91061|Bacilli,1ZQQZ@1386|Bacillus	91061|Bacilli	F	-	-	-	ko00000,ko01000,ko01001,ko03021	-	-	-
pH_homeostasis_alkali_tolerance	GMDLPC_00581	sigB	Sigma factors are initiation factors that promote the attachment of RNA polymerase to specific initiation sites and are then released	ko:K03090	-	Sigma70_r2,Sigma70_r3,Sigma70_r4	COG1191@1|root,COG1191@2|Bacteria,1TP3Q@1239|Firmicutes,4HBIW@91061|Bacilli,1ZBAP@1386|Bacillus	91061|Bacilli	K	-	-	-	ko00000,ko03021	-	-	-
