# Supplementary material for: Genomic and Functional Characterization of the Calcite-Precipitating Bacterium Bacillus paralicheniformis ITBMC36: A Promising Agent for Self-Healing Concrete
Source: Microorganisms. 2026 Jun 30;14(7):1437. doi: 10.3390/microorganisms14071437 (PMC13414356; doi:10.3390/microorganisms14071437)
Supplement: Supplementary file 1 [file microorganisms-14-01437-s001.zip › Supplementary Tables/TableS1_Baktaannotation.tsv]

start	stop	strand	locus tag	function/genes
198594	198731	+	GMDLPC_00234	lantibiotic precursor peptide	Lantibiotic	RefSeq:WP_006639978.1, SO:0001217, UniParc:UPI0002B9F67C, UniRef:UniRef100_A0A7Y8S156, UniRef:UniRef50_P0C0H9, UniRef:UniRef90_A0A7Y8S156
199249	201039	+	GMDLPC_00235	ABC transporter ATP-binding	ABC transporter ATP-binding protein	RefSeq:WP_052252276.1, SO:0001217, UniParc:UPI00068F24C1, UniRef:UniRef100_UPI00068F24C1, UniRef:UniRef50_A0A0A3IW98, UniRef:UniRef90_A0A7Y8S0P1
201105	202418	+	GMDLPC_00236	spaC	Subtilin biosynthesis protein SpaC	EC:3.13.2.4, KEGG:K20484, RefSeq:WP_039073114.1, SO:0001217, UniParc:UPI00057BD913, UniRef:UniRef100_UPI00057BD913, UniRef:UniRef50_A0A0A3IZS7, UniRef:UniRef90_M5NZP0
202441	205518	+	GMDLPC_00237	spaB	Subtilin biosynthesis protein SpaB	EC:3.13.2.4, KEGG:K20483, RefSeq:WP_039073115.1, SO:0001217, UniParc:UPI00057BE4EB, UniRef:UniRef100_UPI00057BE4EB, UniRef:UniRef50_A0A0A3IW09, UniRef:UniRef90_M5NZK6
205645	206349	+	GMDLPC_00238	lantibiotic protection ABC ATPase (immunity)	Lantibiotic protection ABC transporter ATP-binding protein	RefSeq:WP_023857699.1, SO:0001217, UniParc:UPI0003A3928C, UniRef:UniRef100_A0AAW6KBI8, UniRef:UniRef50_P0C0E3, UniRef:UniRef90_A0A6I7FFL4
206361	207119	+	GMDLPC_00239	Permease	Permease	KEGG:K20491, RefSeq:WP_026580431.1, SO:0001217, UniParc:UPI00040EB3B1, UniRef:UniRef100_UPI00040EB3B1, UniRef:UniRef50_A0A0A3IZS5, UniRef:UniRef90_M5NXN1
207119	207886	+	GMDLPC_00240	spaG	Lantibiotic ABC transporter permease SpaG	KEGG:K20492, RefSeq:WP_023857701.1, SO:0001217, UniParc:UPI00039BF5B1, UniRef:UniRef100_A0AAW6K8L4, UniRef:UniRef50_A0A1V9VYY7, UniRef:UniRef90_M5PC69
207900	208568	+	GMDLPC_00241	response regulator (TCS)	Two-component response regulator	RefSeq:WP_023857702.1, SO:0001217, UniParc:UPI000399B48B, UniRef:UniRef100_A0AAW6KB12, UniRef:UniRef50_P33112, UniRef:UniRef90_M5NZP4
208559	209917	+	GMDLPC_00242	histidine kinase	histidine kinase	RefSeq:WP_023857703.1, SO:0001217, UniParc:UPI0003D209D6, UniRef:UniRef100_A0AAW6K8I3, UniRef:UniRef50_A0A2S5CWE5, UniRef:UniRef90_M5NZL1
