# Supplementary material for: Genomic and Functional Characterization of the Calcite-Precipitating Bacterium Bacillus paralicheniformis ITBMC36: A Promising Agent for Self-Healing Concrete
Source: Microorganisms. 2026 Jun 30;14(7):1437. doi: 10.3390/microorganisms14071437 (PMC13414356; doi:10.3390/microorganisms14071437)
Supplement: Supplementary file 1 [file microorganisms-14-01437-s001.zip › Supplementary Tables/Table_S3_BLAST_validation.xlsx]

## Sheet: Table_S3_BLAST
Module	Gene	Bakta locus tag	Protein length (aa)	Original Bakta product	Swiss-Prot best hit accession	Swiss-Prot protein name	Swiss-Prot organism	Swiss-Prot % identity	Swiss-Prot query coverage (%)	Swiss-Prot E-value	Swiss-Prot bitscore
Urease operon / nickel-associated	ureA	GMDLPC_02033	100	urease subunit gamma	Q5KYL9.1	Urease subunit gamma	Geobacillus kaustophilus HTA426	81	100	6e-56	171
Urease operon / nickel-associated	ureB	GMDLPC_02034	108	urease subunit beta	Q4A0J4.1	Urease subunit beta	Staphylococcus saprophyticus	64.08	95	2e-46	148
Urease operon / nickel-associated	ureC	GMDLPC_02035	570	urease subunit alpha	Q733J6.1	Urease subunit alpha	Bacillus cereus ATCC 10987	71.75	100		894
Urease operon / nickel-associated	ureE	GMDLPC_02037	151	urease accessory protein UreE	Q4A0J6.1	Urease accessory protein UreE	Staphylococcus saprophyticus subsp. saprophyticus ATCC 15305	74.8	100	2e-75	224
Urease operon / nickel-associated	ureF	GMDLPC_02038	227	Urease accessory protein UreF	A9KJR7.1	Urease accessory protein UreF	Lachnoclostridium phytofermentans ISDg	53.12	99	2e-76	261
Urease operon / nickel-associated	ureG	GMDLPC_02039	203	urease accessory protein UreG	A9KJR6.1	Urease accessory protein UreG	Lachnoclostridium phytofermentans ISDg	53.12	100	2e-77	357
Urease operon / nickel-associated	ureD	GMDLPC_02040	274	Urease accessory protein UreD	A9KJR5.1	Urease accessory protein UreD	Lachnoclostridium phytofermentans ISDg	50.73	100	4e-102	301
Urease operon / nickel-associated	ureH	GMDLPC_02041	230	Nickel/cobalt efflux system	Q07404.1	Urease accessory protein UreH	Bacillus sp. TB-90	60.79	98	1e-91	271
Carbonic anhydrase	CA1	GMDLPC_00290	236	Carbonic anhydrase	P40881.1	Carbonic anhydrase	Methanosarcina thermophila TM-1	43.07	85	1e-55	181
Carbonic anhydrase	CA2	GMDLPC_00897	168	Carbonic anhydrase	O34823.1	Putative carbonic anhydrase-like protein YbcF	Bacillus subtilis subsp. subtilis str. 168	40.94	89	9e-37	127
Carbonic anhydrase	CA3	GMDLPC_03371	189	Carbonic anhydrase	O34872.1	Putative carbonic anhydrase YtiB	Bacillus subtilis subsp. subtilis str. 168	78.92	98	8e-112	319
Carbonic anhydrase	CA4	GMDLPC_03821	199	Carbonic anhydrase	O06983.1	Putative carbonic anhydrase YvdA	Bacillus subtilis subsp. subtilis str. 168	74.47	94	7e-106	305
Carbonic anhydrase	YtoA (CA-like)	GMDLPC_03350	172	Conserved protein YtoA	Q5KW03.1	Carbonic anhydrase; AltName: Full=Gamma-carbonic anhydrase	Geobacillus kaustophilus HTA426	72.51	99	3e-98	261

## Sheet: README
BLASTp validation of predicted carbonic anhydrase-related proteins and urease operon components encoded in the genome of Bacillus paralicheniformis ITBMC36
1) Run BLASTp for each query protein against UniProtKB/Swiss-Prot (reviewed). Record the best hit accession, protein name, organism, % identity, query coverage, E-value, and bitscore.
